# Supplementary material for: Deciphering the porcine intestinal microRNA transcriptome
Source: BMC Genomics. 2010 Apr 30;11:275. doi: 10.1186/1471-2164-11-275 (PMC2873480; doi:10.1186/1471-2164-11-275)
Supplement: Additional file 1 — Identified porcine miRNAs by miRDeep. Hairpin forming precursors and mature porcine miRNAs were identified from deep sequencing data using the miRDeep algorithm. The table consists of 399 miRDeep scored molecules including assigned porcine miRNAs. [file 1471-2164-11-275-S1.TXT]

assigned miRBase designations	identical with miRBase14 & Nielsen et al. (2009)	internal ID	miRDeep ID	reference miRNAs from same seed family	miRDeep score	mature sequence	star sequence	precursor sequence	precursor structure	minimum free energy of precursor plus flanking region
	ssc-miR-215	MDM1	rdpcxa0_098939.y1.abd_63767		124199.2	UGACCUAUGAAUUGACAGACA	UCUGUCAUUUCUGUAGGCCAAU	UGACCUAUGAAUUGACAGACAAUGUGGCUAAAUCUGUCUGUCAUUUCUGUAGGCCAAU	((.((((((((.(((((((((((........)).))))))))).))).))))).)).)	-29.8
	ssc-miR-21	MDM2	bdb_86239.z1.abd_3299	hsa-miR-21 mmu-miR-21 rno-miR-21 mml-miR-21 ptr-miR-21 ggo-miR-21 ppy-miR-21 mne-miR-21 age-miR-21 ppa-miR-21 hsa-miR-590-5p bta-miR-21 mdo-miR-21 mmu-miR-590-5p cgr-miR-21 mml-miR-590-5p cfa-miR-21	47088.3	UAGCUUAUCAGACUGAUGUUGA	AACAGCAGUCGAUGGGCUGUC	UAGCUUAUCAGACUGAUGUUGACUGUUGAAUCUCAUGGCAACAGCAGUCGAUGGGCUGUC	.((((((((.(((((.(((((.((((.(.....)))))))))).)))))))))))))..)	-38.3
ssc-mir-143	ssc-miR-143	MDM3	dpaxd0_000447.z1.abd_26992	mmu-miR-143 hsa-miR-143 rno-miR-143 ptr-miR-143 ggo-miR-143 ppy-miR-143 lla-miR-143 ppa-miR-143 mdo-miR-143 mml-miR-143 cfa-miR-143 bta-miR-143	29735.1	UGAGAUGAAGCACUGUAGCUC	GGUGCAGUGCUGCAUCUCUGG	GGUGCAGUGCUGCAUCUCUGGUCAGCUGGGAGUCUGAGAUGAAGCACUGUAGCUC	(.(((((((((.((((((.((((......)).)).)))))).))))))))).)))	-46.5
	ssc-let-7i	MDM4	rbde_97884.y1.abd_41509	hsa-let-7a hsa-let-7b hsa-let-7c hsa-let-7d hsa-let-7e hsa-let-7f hsa-miR-98 mmu-let-7g mmu-let-7i mmu-let-7d hsa-let-7g hsa-let-7i mmu-let-7a mmu-let-7b mmu-let-7c mmu-let-7e mmu-let-7f mmu-miR-98 rno-let-7d rno-let-7a rno-let-7b rno-let-7c rno-let-7e rno-let-7f rno-let-7i rno-miR-98 mml-miR-98 ptr-miR-98 ggo-miR-98 ppy-miR-98 age-miR-98 ppa-miR-98 bta-let-7f bta-miR-98 bta-let-7d bta-let-7g bta…	27910.7	UGAGGUAGUAGUUUGUGCUGUU	CUGCGCAAGCUACUGCCUUGCU	UGAGGUAGUAGUUUGUGCUGUUGGUCGGGUUGUGACAUUGCCCGCUGUGGAGAUAACUGCGCAAGCUACUGCCUUGCU	.(((((((((((((((((.(((((.(((((.........)))))))........))).))))))))))))))))))))	-48.3
	ssc-miR-140*	MDM5	dpbxa0_182447.z1.abd_28670	hsa-miR-140-3p bta-miR-140 mml-miR-140-3p	18930.1	UACCACAGGGUAGAACCACGGAC	CCAGUGGUUUUACCCUAUGGUAGG	CCAGUGGUUUUACCCUAUGGUAGGUUACGUCAUGCUGUUCUACCACAGGGUAGAACCACGGAC	((.(((((((((((((.(((((((..(((......)))))))))).))))))))))))))).)	-47.3
	ssc-miR-30a	MDM6	cpg0_016357.z1.abd_21929	hsa-miR-30a mmu-miR-30a mmu-miR-30b hsa-miR-30c hsa-miR-30d mmu-miR-30e hsa-miR-30b mmu-miR-30c mmu-miR-30d hsa-miR-30e rno-miR-30c rno-miR-30e rno-miR-30b-5p rno-miR-30d rno-miR-30a mmu-miR-384-5p mml-miR-30b ptr-miR-30b ggo-miR-30b lla-miR-30b mne-miR-30b age-miR-30b ppa-miR-30b mml-miR-30a-5p ptr-miR-30a-5p ggo-miR-30a-5p ppy-miR-30a-5p ppa-miR-30a-5p ptr-miR-30c lla-miR-30c mne-miR-30c ptr-mi…	9403.7	UGUAAACAUCCUCGACUGGAAGC	UUUCAGUCGGAUGUUUGCAGC	UGUAAACAUCCUCGACUGGAAGCUGUGAGGCUGAAGACGGGCUUUCAGUCGGAUGUUUGCAGC	(((((((((((..(((((((((((((..........)).))))))))))))))))))))))))	-51.2
	ssc-miR-26a	MDM7	dpcxb0_299437.z1.abd_33715	hsa-miR-26a hsa-miR-26b mmu-miR-26a mmu-miR-26b rno-miR-26a rno-miR-26b ptr-miR-26a ggo-miR-26a ppy-miR-26a lla-miR-26a mne-miR-26a mml-miR-26a ppa-miR-26a bta-miR-26a bta-miR-26b hsa-miR-1297 mml-miR-26b cfa-miR-26a cfa-miR-26b ptr-miR-1297 ptr-miR-26b	5405.5	UUCAAGUAAUCCAGGAUAGGCU	CCUAUUCUUGAUUACUUGUUUC	UUCAAGUAAUCCAGGAUAGGCUGUUUCCAUCUGUGAGGCCUAUUCUUGAUUACUUGUUUC	..(((((((((.((((((((((..............)))))))))).)))))))))..))	-37.74
	ssc-miR-29c	MDM8	dpaxb0_017374.z1.abd_24616	hsa-miR-29a hsa-miR-29b mmu-miR-29b mmu-miR-29a mmu-miR-29c hsa-miR-29c rno-miR-29b rno-miR-29a rno-miR-29c ppy-miR-29b ptr-miR-29b ggo-miR-29b lla-miR-29b age-miR-29b ppa-miR-29b sla-miR-29b mne-miR-29b bta-miR-29b bta-miR-29c mdo-miR-29b mdo-miR-29a mml-miR-29b mml-miR-29c cfa-miR-29b cfa-miR-29a cfa-miR-29c ptr-miR-29c bta-miR-29d	3747.3	UAGCACCAUUUGAAAUCGGUUA	ACCGAUUUCUCCUGGUGUUCAG	ACCGAUUUCUCCUGGUGUUCAGAGUCUGUUUUUGUCUAGCACCAUUUGAAAUCGGUUA	(((((((((...((((((((((((.....)))))...)))))))...)))))))))))	-29.5
ssc-mir-194		MDM9	rdpcxa0_098939.y1.abd_63765	mmu-miR-194 hsa-miR-194 rno-miR-194 mml-miR-194 ptr-miR-194 ppy-miR-194 ggo-miR-194 mne-miR-194 age-miR-194 cfa-miR-194 bta-miR-194	3186.7	UGUAACAGCGACUCCAUGUGGAC	CCAGUGGAGAUGCUGUUACCUU	UGUAACAGCGACUCCAUGUGGACUGUGCCCCAAUUUCCAGUGGAGAUGCUGUUACCUU	.(((((((((.((((((.((((..((......)).)))))))))).)))))))))..)	-37.4
	ssc-miR-181b	MDM10	rdpcxb0_063173.y1.abd_65051	mmu-miR-181a hsa-miR-181a hsa-miR-181b hsa-miR-181c mmu-miR-181b mmu-miR-181c rno-miR-181c rno-miR-181a rno-miR-181b ggo-miR-181a ppa-miR-181a ptr-miR-181a mml-miR-181a sla-miR-181a mne-miR-181a mml-miR-181c ptr-miR-181c ggo-miR-181c ppa-miR-181c mml-miR-181b ptr-miR-181b ppy-miR-181a ppy-miR-181b ggo-miR-181b lla-miR-181a lla-miR-181b mne-miR-181b ppa-miR-181b hsa-miR-181d bta-miR-181a bta-miR-1…	2917.1	AACAUUCAUUGCUGUCGGUGGGUU	CUCACUGAUCAAUGAAUGCAAA	AACAUUCAUUGCUGUCGGUGGGUUUGAGUCUGAAUCAACUCACUGAUCAAUGAAUGCAAA	..(((((((((..(((((((((((.((.......))))))))))))))))))))))....	-34
	ssc-miR-27a	MDM11	rbda_46661.y1.abd_35664	hsa-miR-27a mmu-miR-27b hsa-miR-27b mmu-miR-27a rno-miR-27b rno-miR-27a ggo-miR-27a age-miR-27a ppa-miR-27a lca-miR-27a ppy-miR-27a ptr-miR-27a mml-miR-27a sla-miR-27a mne-miR-27a bta-miR-27a bta-miR-27b mdo-miR-27a mdo-miR-27b mml-miR-27b cfa-miR-27b cfa-miR-27a ptr-miR-27b	1998.3	UUCACAGUGGCUAAGUUCCGC	AGGGCUUAGCUGCUUGUGAGCA	AGGGCUUAGCUGCUUGUGAGCAGGUCCACAGCAAGUCGUGUUCACAGUGGCUAAGUUCCGC	.(((((((((..((.(((((((.(.(........).).)))))))))..))))))))).))	-45.8
	ssc-miR-128	MDM12	bya_61567.z1.abd_15930	mmu-miR-128 hsa-miR-128 rno-miR-128 mml-miR-128a ptr-miR-128 ppy-miR-128 sla-miR-128 age-miR-128 ppa-miR-128 bta-miR-128 mdo-miR-128 mml-miR-128b cfa-miR-128	1151.3	UCACAGUGAACCGGUCUCUUU	CGGGGCCGUAGCACUGUCUGAGA	CGGGGCCGUAGCACUGUCUGAGAGGUUUACAUUUCUCACAGUGAACCGGUCUCUUU	.(((((((...((((((..(((((((....)))))))))))))...)))))))...	-32
	ssc-miR-148a	MDM13	dpbxa0_179858.z1.abd_28658	mmu-miR-152 hsa-miR-148a hsa-miR-152 mmu-miR-148a rno-miR-148b-3p mmu-miR-148b hsa-miR-148b rno-miR-152 bta-miR-148a bta-miR-148b mdo-miR-152 mml-miR-148a mml-miR-148b mml-miR-152 cfa-miR-148a cfa-miR-148b cfa-miR-152 ptr-miR-148a ptr-miR-148b ptr-miR-152 bta-miR-152	856.4	UCAGUGCACUACAGAACUUUGU	AAAGUUCUGAGACACUCCGACU	AAAGUUCUGAGACACUCCGACUCUGAAUAUGAUAGAAGUCAGUGCACUACAGAACUUUGU	(((((((((((.((((..(((((((.......))).))))))))..)).)))))))))))	-33.5
	ssc-miR-125b	MDM14	rdpbxa0_238202.y1.abd_62385	mmu-miR-125a-5p mmu-miR-125b-5p hsa-miR-125b hsa-miR-125a-5p rno-miR-351 mmu-miR-351 rno-miR-125a-5p rno-miR-125b-5p ggo-miR-125b age-miR-125b ppa-miR-125b ppy-miR-125b ptr-miR-125b mml-miR-125b sla-miR-125b lla-miR-125b mne-miR-125b lca-miR-125b bta-miR-125a bta-miR-125b mdo-miR-125b mml-miR-125a-5p cfa-miR-125a cfa-miR-125b bta-miR-670	522.5	UCCCUGAGACCCUAACUUGUGA	ACAAGUCAGGCUCUUGGGACCU	UCCCUGAGACCCUAACUUGUGAGGUAUUUUAGUAACAUCACAAGUCAGGCUCUUGGGACCU	..((..(((.(((.((((((((..(((....)))...)))))))).))).)))..))..))	-39.7
	ssc-miR-125b	MDM15	rbh_45215.y1.abd_44833	mmu-miR-125a-5p mmu-miR-125b-5p hsa-miR-125b hsa-miR-125a-5p rno-miR-351 mmu-miR-351 rno-miR-125a-5p rno-miR-125b-5p ggo-miR-125b age-miR-125b ppa-miR-125b ppy-miR-125b ptr-miR-125b mml-miR-125b sla-miR-125b lla-miR-125b mne-miR-125b lca-miR-125b bta-miR-125a bta-miR-125b mdo-miR-125b mml-miR-125a-5p cfa-miR-125a cfa-miR-125b bta-miR-670	522.4	UCCCUGAGACCCUAACUUGUGA	ACAAGUCAGGCUCUUGGGACCU	UCCCUGAGACCCUAACUUGUGAGCUAUUUUAGUAACAUCACAAGUCAGGCUCUUGGGACCU	..((..(((.(((.((((((((((((...))))....)))))))).))).)))..))..))	-38.6
		MDM16	rbh_64853.y1.abd_45107		517.4	CGCGCGUGCGCGUCGGG	CGGGGCCGCGGUUCCGCGCG	CGCGCGUGCGCGUCGGGUCCCGGCGCGCCGGUCCCCCCCGCCGGGUGCGCCCCCGGGGCCGCGGUUCCGCGCG	((((((((.((.(((((....(((((((((((.......))).))))))))))))).))))))....))))))	-60.1
ssc-mir-374b	ssc-miR-374b	MDM17	rdpbxa0_096601.y1.abd_61139	hsa-miR-374a rno-miR-374 mmu-miR-374 bta-miR-374a hsa-miR-374b mml-miR-374a mml-miR-374b cfa-miR-374a cfa-miR-374b ptr-miR-374a ptr-miR-374b bta-miR-374b	402.1	AUAUAAUACAACCUGCUAAGUG	CUUAUCAGGUUGUAUUAUCAUU	AUAUAAUACAACCUGCUAAGUGUCCUAGCACUUAUCAGGUUGUAUUAUCAUU	..(((((((((((((.(((((((....))))))).)))))))))))))..).	-38.1
	ssc-miR-28-3p	MDM18	bla_41108.z1.abd_12896	hsa-miR-28-3p cfa-miR-28	388	CACUAGAUUGUGAGCUCCUGGA	AAGGAGCUCACACUCUAUUGAG	AAGGAGCUCACACUCUAUUGAGUUGCCUUUCUGUCUUCCCCACUAGAUUGUGAGCUCCUGGA	.(((((((((((.((((.((....................)).)))).))))))))))).))	-41.85
	ssc-miR-186	MDM19	rdpcxb0_058366.y1.abd_65007	mmu-miR-186 hsa-miR-186 rno-miR-186 ptr-miR-186 ggo-miR-186 ppa-miR-186 bta-miR-186 mdo-miR-186 mml-miR-186 cfa-miR-186	356.5	CAAAGAAUUCUCCUUUUGGGCUU	GCCCAAAGGUGAAUUUUUUGGG	CAAAGAAUUCUCCUUUUGGGCUUUAUGAUUUUAUUUUAAGCCCAAAGGUGAAUUUUUUGGG	((((((((((.(((((.((((((...((......)).))))))))))).))))))))))))	-36.2
ssc-mir-296	ssc-miR-296	MDM20	rcpg0_006119.y1.abd_55330		340.8	AGGGUUGGGCGGAGGCUUUCCU	GAGGGCCCCCCCCAAUCCUGU	GAGGGCCCCCCCCAAUCCUGUUGUGCUGGAUUCAGAGGGUUGGGCGGAGGCUUUCCU	(((((((.(((((((((((.(((.........)))))))))))).)).)))))))).	-47.3
	ssc-miR-30c	MDM21	rbyd_78662.y1.abd_53307	hsa-miR-30a mmu-miR-30a mmu-miR-30b hsa-miR-30c hsa-miR-30d mmu-miR-30e hsa-miR-30b mmu-miR-30c mmu-miR-30d hsa-miR-30e rno-miR-30c rno-miR-30e rno-miR-30b-5p rno-miR-30d rno-miR-30a mmu-miR-384-5p mml-miR-30b ptr-miR-30b ggo-miR-30b lla-miR-30b mne-miR-30b age-miR-30b ppa-miR-30b mml-miR-30a-5p ptr-miR-30a-5p ggo-miR-30a-5p ppy-miR-30a-5p ppa-miR-30a-5p ptr-miR-30c lla-miR-30c mne-miR-30c ptr-mi…	324.2	UGUAAACAUCCUACACUCUCAGCU	CUGGGAGAAGGCUGUUUACUCU	UGUAAACAUCCUACACUCUCAGCUGUGGAAAGUAAGAAAGCUGGGAGAAGGCUGUUUACUCU	.(((((((.(((...(((((((((..............))))))))).))).)))))))...	-31.24
ssc-mir-92b	ssc-miR-92b	MDM22	bdf_33950.z1.abd_8380	hsa-miR-25 hsa-miR-32 hsa-miR-92a mmu-miR-92a mmu-miR-25 mmu-miR-32 hsa-miR-363 mmu-miR-363 hsa-miR-367 rno-miR-25 rno-miR-32 rno-miR-92a mml-miR-32 ptr-miR-32 ggo-miR-32 ppy-miR-32 sla-miR-32 mne-miR-32 ppa-miR-32 ggo-miR-92 lca-miR-92 age-miR-92 ppa-miR-92 ppy-miR-92 ptr-miR-92 mml-miR-92a sla-miR-92 lla-miR-92 ggo-miR-25 ppa-miR-25 ppy-miR-25 ptr-miR-25 mml-miR-25 lla-miR-25 mne-miR-25 mne-miR…	307	UAUUGCACUCGUCCCGGCCUCC	AGGGACGGGACGCGGUGCAGUGUU	AGGGACGGGACGCGGUGCAGUGUUGUUCUUUCCCCUGCCAAUAUUGCACUCGUCCCGGCCUCC	(((..(((((((.((((((((((((.............))))))))))))))))))).)))))	-56.82
ssc-mir-374a	ssc-miR-374a	MDM23	rbla_66836.y1.abd_46789	hsa-miR-374a rno-miR-374 mmu-miR-374 bta-miR-374a hsa-miR-374b mml-miR-374a mml-miR-374b cfa-miR-374a cfa-miR-374b ptr-miR-374a ptr-miR-374b bta-miR-374b	300.8	UUAUAAUACAACCUGAUAAGUG	CUUAUCAGGUUGUAUUGUAAUU	UUAUAAUACAACCUGAUAAGUGUUACAGCACUUAUCAGGUUGUAUUGUAAUU	(((((((((((((((((((((((....)))))))))))))))))))))))).	-41.2
	ssc-miR-130a	MDM24	rdpcxb0_178637.y1.abd_66346	mmu-miR-130a mmu-miR-301a mmu-miR-130b hsa-miR-130a rno-miR-301a hsa-miR-301a hsa-miR-130b rno-miR-130a rno-miR-130b mml-miR-130a ggo-miR-130a mne-miR-130a ppa-miR-130a hsa-miR-454 mmu-miR-301b mmu-miR-721 mdo-miR-130a hsa-miR-301b rno-miR-301b mml-miR-130b mml-miR-301a mml-miR-301b mml-miR-454 cfa-miR-130a cfa-miR-130b ptr-miR-130a ptr-miR-130b ptr-miR-301a ptr-miR-301b ptr-miR-454 bta-miR-130a …	252.8	CAGUGCAAUGUUAAAAGGGCAU	GCUCUUUUCACAUUGUGCUACU	GCUCUUUUCACAUUGUGCUACUGUCUGCGCCUAUCACUAGCAGUGCAAUGUUAAAAGGGCAU	((((((((.((((((..((.(((..............))).))..)))))).))))))))..	-39.04
	ssc-miR-106a	MDM25	rcpg0_060043.y1.abd_56103	hsa-miR-17 hsa-miR-20a hsa-miR-93 hsa-miR-106a mmu-miR-106a mmu-miR-106b mmu-miR-20a mmu-miR-93 rno-miR-20a mmu-miR-17 hsa-miR-106b rno-miR-17-5p rno-miR-93 rno-miR-106b hsa-miR-20b ggo-miR-17-5p ggo-miR-20 lca-miR-17-5p lca-miR-20 age-miR-17-5p age-miR-20 ppa-miR-17-5p ppa-miR-20 ppy-miR-17-5p ppy-miR-20 ptr-miR-17-5p ptr-miR-20a mml-miR-17-5p mml-miR-20a sla-miR-17-5p sla-miR-20 lla-miR-17-5p l…	236.8	AAAAGUGCUUACAGUGCAGGUAG	ACUGCAAUGCAAGCACUUCUUAC	AAAAGUGCUUACAGUGCAGGUAGCUUUUUGAGAUCUACUGCAAUGCAAGCACUUCUUAC	((((((((((.((.(((((.(((.((.....)).)))))))).)).)))))))).))))	-32.8
	ssc-miR-29b	MDM26	rdpaxb0_041139.y1.abd_58196	hsa-miR-29a hsa-miR-29b mmu-miR-29b mmu-miR-29a mmu-miR-29c hsa-miR-29c rno-miR-29b rno-miR-29a rno-miR-29c ppy-miR-29b ptr-miR-29b ggo-miR-29b lla-miR-29b age-miR-29b ppa-miR-29b sla-miR-29b mne-miR-29b bta-miR-29b bta-miR-29c mdo-miR-29b mdo-miR-29a mml-miR-29b mml-miR-29c cfa-miR-29b cfa-miR-29a cfa-miR-29c ptr-miR-29c bta-miR-29d	198.6	UAGCACCAUUUGAAAUCAGUGUU	AGCUGGUUUCAUAUGGUGGUUUAGA	AGCUGGUUUCAUAUGGUGGUUUAGAUUUAAAAAGUGAUUGUCUAGCACCAUUUGAAAUCAGUGUU	(((((((((((.((((((..((((((.............)))))))))))).)))))))))).))	-30.02
ssc-mir-196b	ssc-miR-196b	MDM27	bh_70279.z1.abd_11553	hsa-miR-196a mmu-miR-196a rno-miR-196a hsa-miR-196b mmu-miR-196b rno-miR-196b mml-miR-196a ggo-miR-196 ppy-miR-196 ptr-miR-196a ppy-miR-196-2 lla-miR-196 age-miR-196 ppa-miR-196 mdo-miR-196b rno-miR-196c mml-miR-196b cfa-miR-196b cfa-miR-196a ptr-miR-196b bta-miR-196a bta-miR-196b	193.5	UAGGUAGUUUCCUGUUGUUGGG	CGACAGCACGACACUGCCUUCA	UAGGUAGUUUCCUGUUGUUGGGAUCCACCUUUCUCUCGACAGCACGACACUGCCUUCA	.(((((((.((.(((((((((((..........))))))))))).)).)))))))..)	-32.9
	ssc-miR-19a	MDM28	bh_64922.z1.abd_11428	hsa-miR-19a hsa-miR-19b mmu-miR-19b mmu-miR-19a rno-miR-19b rno-miR-19a ggo-miR-19a ggo-miR-19b lca-miR-19a lca-miR-19b age-miR-19a age-miR-19b ppa-miR-19a ppa-miR-19b ppy-miR-19a ppy-miR-19b ptr-miR-19a ptr-miR-19b mml-miR-19a mml-miR-19b sla-miR-19a sla-miR-19b lla-miR-19a lla-miR-19b mne-miR-19a mne-miR-19b mdo-miR-19a mdo-miR-19b bta-miR-19a bta-miR-19b cfa-miR-19a cfa-miR-19b	136.5	UGUGCAAAUCUAUGCAAAACUGA	AGUUUUGCAUAGUUGCACUAC	AGUUUUGCAUAGUUGCACUACAAGAAGAAUGUAGUUGUGCAAAUCUAUGCAAAACUGA	((((((((((((((((((((((.......))))...))))))..))))))))))))))	-33.5
ssc-mir-155		MDM29	rbdg_2677.y1.abd_43997	mmu-miR-155 hsa-miR-155 mml-miR-155 cfa-miR-155 ptr-miR-155 bta-miR-155	130.5	UUAAUGCUAAUUGUGAUAGGGGU	UCCUACAUGUUAGCAUUAACA	UUAAUGCUAAUUGUGAUAGGGGUUUUUACCUCCGUCUGACUCCUACAUGUUAGCAUUAACA	(((((((((((.(((.((((((((...((....))..))))))))))))))))))))))))	-34.5
ssc-mir-708	ssc-miR-708	MDM30	rdpcxb0_127729.y1.abd_65827	hsa-miR-28-5p mmu-miR-28 rno-miR-28 age-miR-28 mml-miR-28 ptr-miR-28 ggo-miR-28 ppy-miR-28 mne-miR-28 sla-miR-28 lla-miR-28 ppa-miR-28 mmu-miR-708 hsa-miR-708 rno-miR-708 cfa-miR-708 ptr-miR-708 bta-miR-28 bta-miR-708	114.9	AAGGAGCUUACAAUCUAGCUGGG	CAACUAGACUGUGAGCUUCUAGA	AAGGAGCUUACAAUCUAGCUGGGGGUGAAUGACUUGCACAUGAACGCAACUAGACUGUGAGCUUCUAGA	.(((((((((((.(((((.((.(.(((.........))).....).)).))))).))))))))))).))	-44.8
ssc-mir-411	ssc-miR-411	MDM31	rdpaxb0_171473.y1.abd_59409	mmu-miR-411 hsa-miR-411 rno-miR-411 mml-miR-411 ptr-miR-411	101.8	UAGUAGACCGUAUAGCGUAC	AUGUAACACGGUCCACUAAC	UAGUAGACCGUAUAGCGUACGCUUUAUCUGUGACGUAUGUAACACGGUCCACUAAC	((((.((((((.(.((((((((.........).))))))).).)))))).))))..	-28.52
	ssc-miR-133a	MDM32	byc_89295.z1.abd_18724	ggo-miR-133a age-miR-133a ppa-miR-133a sla-miR-133a lla-miR-133a mne-miR-133a mdo-miR-133a cfa-miR-133c cfa-miR-133a	89	UUGGUCCCCUUCAACCAGCUGU	AGCUGGUAAAAUGGAACCAAAU	AGCUGGUAAAAUGGAACCAAAUCAACUGUUGAAUGGAUUUGGUCCCCUUCAACCAGCUGU	(((((((..((.((.((((((((............)))))))).)).))..))))))).)	-37.2
	ssc-miR-133a	MDM33	byc_97713.z1.abd_18896	ggo-miR-133a age-miR-133a ppa-miR-133a sla-miR-133a lla-miR-133a mne-miR-133a mdo-miR-133a cfa-miR-133c cfa-miR-133a	88.9	UUGGUCCCCUUCAACCAGCUGU	AGCUGGUAAAAUGGAACCAAAU	AGCUGGUAAAAUGGAACCAAAUCAACUGUUGAAUGGAUUUGGUCCCCUUCAACCAGCUGU	(((((((..((.((.((((((((............)))))))).)).))..))))))).)	-36.8
ssc-mir-133a-1	ssc-miR-133a	MDM34	bda_79854.z1.abd_2158	ggo-miR-133a age-miR-133a ppa-miR-133a sla-miR-133a lla-miR-133a mne-miR-133a mdo-miR-133a cfa-miR-133c cfa-miR-133a	85.9	UUGGUCCCCUUCAACCAGCUGU	AGCUGGUAAAAUGGAACCAAAU	AGCUGGUAAAAUGGAACCAAAUCGCCUCUUCAAUGGAUUUGGUCCCCUUCAACCAGCUGU	(((((((..((.((.((((((((............)))))))).)).))..))))))).)	-24.7
ssc-mir-1839	ssc-miR-1839	MDM35	rdpcxb0_014339.y1.abd_64471	cfa-miR-1839 mmu-miR-1839-5p bta-miR-1839	84.7	AAGGUAGAUAGAACAGGUCUUG	AGACCUACUUUUCUACCAACA	AAGGUAGAUAGAACAGGUCUUGUUUGCAAGAUGAAUUCAAGACCUACUUUUCUACCAACA	..((((((.(((..((((((((....(.....)....))))))))..)))))))))....	-22.9
	ssc-miR-181c	MDM36	cpg0_048326.z1.abd_22507	mmu-miR-181a hsa-miR-181a hsa-miR-181b hsa-miR-181c mmu-miR-181b mmu-miR-181c rno-miR-181c rno-miR-181a rno-miR-181b ggo-miR-181a ppa-miR-181a ptr-miR-181a mml-miR-181a sla-miR-181a mne-miR-181a mml-miR-181c ptr-miR-181c ggo-miR-181c ppa-miR-181c mml-miR-181b ptr-miR-181b ppy-miR-181a ppy-miR-181b ggo-miR-181b lla-miR-181a lla-miR-181b mne-miR-181b ppa-miR-181b hsa-miR-181d bta-miR-181a bta-miR-1…	76	AACAUUCAACCUGUCGGUGAGUU	CCAUCGACCGUUGAGUGGACC	AACAUUCAACCUGUCGGUGAGUUUGGGCAGCUCAGGCAAACCAUCGACCGUUGAGUGGACC	..((((((((..(((((((.(((((...........)))))))))))).))))))))..))	-42.1
ssc-mir-4331		MDM37	dpbxa0_263689.z1.abd_29325		68.1	UGGCGUAGAUCACAGACACAGC	UGUGGCUGUGGUGUAGGCCAGC	UGGCGUAGAUCACAGACACAGCUCAGAUCUGGCAUUGCUGUGGCUGUGGUGUAGGCCAGC	((((.((.(((((((.((((((..............)))))).))))))).)).))))..	-37.84
	ssc-miR-214	MDM38	rbyd_74725.y1.abd_53276	hsa-miR-214 mmu-miR-214 rno-miR-214 ggo-miR-214 age-miR-214 ppa-miR-214 ppy-miR-214 ptr-miR-214 mml-miR-214 sla-miR-214 mne-miR-214 mmu-miR-761 bta-miR-214 mdo-miR-214 bta-miR-761 cfa-miR-214 cfa-miR-761	64.1	ACAGCAGGCACAGACAGGCAGU	UGCCUGUCUACACUUGCUGUGC	UGCCUGUCUACACUUGCUGUGCAGAACAUCCGCUCACCUGUACAGCAGGCACAGACAGGCAGU	(((((((((...((((((((((((.............))))))))))))...)))))))))).	-49.72
	ssc-miR-9-2	MDM39	rbdf_95333.y1.abd_43518	mmu-miR-9 hsa-miR-9 rno-miR-9 ptr-miR-9 ggo-miR-9 lla-miR-9 mne-miR-9 age-miR-9 mdo-miR-9 mml-miR-9 cfa-miR-9 bta-miR-9	63	UCUUUGGUUAUCUAGCUGUAUGA	AUAAAGCUAGAUAACCGAAAGUA	UCUUUGGUUAUCUAGCUGUAUGAGUGGUGUGGAGUCUUCAUAAAGCUAGAUAACCGAAAGUA	..(((((((((((((((.((((((.((.......)))))))).)))))))))))))))..))	-37.9
	ssc-miR-9-2	MDM40	rdpbxa0_185607.y1.abd_61898	mmu-miR-9 hsa-miR-9 rno-miR-9 ptr-miR-9 ggo-miR-9 lla-miR-9 mne-miR-9 age-miR-9 mdo-miR-9 mml-miR-9 cfa-miR-9 bta-miR-9	62.9	UCUUUGGUUAUCUAGCUGUAUGA	AUAAAGCUAGAUAACCGAAAGUA	UCUUUGGUUAUCUAGCUGUAUGAGUGUAUUGGUCUUCAUAAAGCUAGAUAACCGAAAGUA	..(((((((((((((((.((((((..(....)..)))))).)))))))))))))))..))	-36
	ssc-miR-9-2	MDM41	dpcxb0_229430.z1.abd_33144	mmu-miR-9 hsa-miR-9 rno-miR-9 ptr-miR-9 ggo-miR-9 lla-miR-9 mne-miR-9 age-miR-9 mdo-miR-9 mml-miR-9 cfa-miR-9 bta-miR-9	62.9	UCUUUGGUUAUCUAGCUGUAUGA	AUAAAGCUAGAUAACCGAAAGUA	UCUUUGGUUAUCUAGCUGUAUGAGUGUAUUGGUCUUCAUAAAGCUAGAUAACCGAAAGUA	..(((((((((((((((.((((((..(....)..)))))).)))))))))))))))..))	-36.2
	ssc-miR-34c	MDM42	dpaxb0_076090.z1.abd_25241	hsa-miR-34a mmu-miR-34c mmu-miR-34b-5p mmu-miR-34a hsa-miR-34c-5p rno-miR-34c rno-miR-34a hsa-miR-449a mmu-miR-449a rno-miR-449a cfa-miR-449 ggo-miR-34a age-miR-34a ppa-miR-34a ppy-miR-34a ptr-miR-34a mml-miR-34a sla-miR-34a lla-miR-34a mne-miR-34a hsa-miR-449b mmu-miR-449c bta-miR-34b bta-miR-34c mdo-miR-34a mdo-miR-449 bta-miR-34a mmu-miR-449b mml-miR-34c-5p mml-miR-449a mml-miR-449b cfa-miR-34…	49.4	AGGCAGUGUAAUUAGCUGAUUG	AUCACUAAUUCCACUGCCAUC	AGGCAGUGUAAUUAGCUGAUUGUACUCUGGCGCUUACAAUCACUAAUUCCACUGCCAUC	.(((((((.((((((.((((((((..(....)..)))))))))))))).)))))))...	-34.1
ssc-mir-382	ssc-miR-382*	MDM43	rbyc_73780.y1.abd_51967	cfa-miR-382	48.7	AAUCAUUCACGGACAACACUUU	AAGUUGUUCGUGGUGGAUUCG	AAGUUGUUCGUGGUGGAUUCGCUUUACUUAUGACGAAUCAUUCACGGACAACACUUU	(.(((((((((((..(((((((.........).))))))..)))))))))))..)))	-30.1
	ssc-miR-18	MDM44	bh_64922.z1.abd_11427	hsa-miR-18a mmu-miR-18a rno-miR-18a hsa-miR-18b ggo-miR-18 lca-miR-18 age-miR-18 ppa-miR-18 ppy-miR-18 ptr-miR-18a mml-miR-18 sla-miR-18 lla-miR-18 mne-miR-18 bta-miR-18b bta-miR-18a mdo-miR-18 mmu-miR-18b mml-miR-18b ptr-miR-18b cfa-miR-18b cfa-miR-18a	44.6	UAAGGUGCAUCUAGUGCAGAU	CUGCCCUAAGUGCUCCUUCUGGC	UAAGGUGCAUCUAGUGCAGAUAGUGAAGUAGAUUAGCAUCUACUGCCCUAAGUGCUCCUUCUGGC	(((((.(((..(((.((((.(((((..(.....)..)).))))))).)))..))).)))..))).	-25.6
ssc-mir-365-2	ssc-miR-365	MDM45	byb_88803.z1.abd_17314	hsa-miR-365 mmu-miR-365 cfa-miR-365 rno-miR-365 mdo-miR-365 bta-miR-365 mml-miR-365 ptr-miR-365	41.3	UAAUGCCCCUAAAAAUCCUUAU	GAGGGACUUUCAGGGGCAGCUGU	GAGGGACUUUCAGGGGCAGCUGUGUUUUCUGACUCAGUCAUAAUGCCCCUAAAAAUCCUUAU	(((((..(((.(((((((((((.(((....))).)))).....))))))))))..)))))))	-35
ssc-mir-676	ssc-miR-676	MDM46	rdpaxb0_071606.y1.abd_58578		40.6	CCGUCCUAAGGUUGUUGAGUU	CUCUUCAAUCUCAGGACUCGCA	CUCUUCAAUCUCAGGACUCGCAUAAUUAGCAGAAUGCCGUCCUAAGGUUGUUGAGUU	(((..((((((.(((((..((((..........)))).))))).))))))..)))))	-33.3
		MDM47	byc_96323.z1.abd_18885		34.7	GCUCUGACUUUAUUGCACUACU	CAGUCCAAUAGUAUUGUCAAAGCAU	GCUCUGACUUUAUUGCACUACUGUACUUUACAGCUACCAGUCCAAUAGUAUUGUCAAAGCAU	(((.((((.((((((.(((.(((((...))))).....))).))))))....)))).)))))	-23.6
ssc-mir-365-1	ssc-miR-365	MDM48	rby_11069.y1.abd_47628	hsa-miR-365 mmu-miR-365 cfa-miR-365 rno-miR-365 mdo-miR-365 bta-miR-365 mml-miR-365 ptr-miR-365	26.9	UAAUGCCCCUAAAAAUCCUUAU	GAGGGACUUUUGGGGGCAGAUGC	GAGGGACUUUUGGGGGCAGAUGCGUUUCCAUUCCACUAUCAUAAUGCCCCUAAAAAUCCUUAU	(((((..(((((((((((((((.((.........))))))....))))))))))).)))))))	-33.8
ssc-mir-381	ssc-miR-381	MDM49	dpcxb0_301968.z1.abd_33726	hsa-miR-381 mmu-miR-381 rno-miR-381 hsa-miR-300 mml-miR-381 ptr-miR-300 ptr-miR-381 bta-miR-381 cfa-miR-381	24.3	UAUACAAGGACAAGCUCUCUGU	AGCGAGGUUGCCCUUUGUAUAUU	AGCGAGGUUGCCCUUUGUAUAUUCGGGUUUUGAGGUGGAAUAUACAAGGACAAGCUCUCUGU	((.(((.(((.((((.((((((((.(.(.....).).)))))))))))).))).))).)).)	-33.3
	ssc-miR-204	MDM50	bye_20279.z1.abd_20113	mmu-miR-204 hsa-miR-204 hsa-miR-211 mmu-miR-211 rno-miR-204 rno-miR-211 ptr-miR-204 ggo-miR-204 ppy-miR-204 sla-miR-204 mne-miR-204 ppa-miR-204 mml-miR-211 ppy-miR-211 mne-miR-211 mdo-miR-204 bta-miR-204 mml-miR-204 cfa-miR-204 ptr-miR-211 bta-miR-211 cfa-miR-211	24.2	UUCCCUUUGUCAUCCUAUGCCU	GCUGGGAAGGCAAAGGGACGU	UUCCCUUUGUCAUCCUAUGCCUGAGAAUAUAUGGAGGAGGCUGGGAAGGCAAAGGGACGU	.((((((((((.(((((.((((...............))))))))).)))))))))).))	-37.26
	ssc-miR-204	MDM51	bye_14266.z1.abd_20071	mmu-miR-204 hsa-miR-204 hsa-miR-211 mmu-miR-211 rno-miR-204 rno-miR-211 ptr-miR-204 ggo-miR-204 ppy-miR-204 sla-miR-204 mne-miR-204 ppa-miR-204 mml-miR-211 ppy-miR-211 mne-miR-211 mdo-miR-204 bta-miR-204 mml-miR-204 cfa-miR-204 ptr-miR-211 bta-miR-211 cfa-miR-211	24.2	UUCCCUUUGUCAUCCUAUGCCU	GCUGGGAAGGCAAAGGGACGU	UUCCCUUUGUCAUCCUAUGCCUGAGAAUAUAUGAAGGAGGCUGGGAAGGCAAAGGGACGU	.((((((((((.(((((.((((...............))))))))).)))))))))).))	-37.26
	ssc-miR-323	MDM52	dpaxb0_018621.z1.abd_24630	rno-miR-323 mmu-miR-323-3p hsa-miR-323-3p mml-miR-323-3p cfa-miR-323 ptr-miR-323	23.4	CACAUUACACGGUCGACCUCU	AGGUGGUCCGUGGCGCGUUCG	AGGUGGUCCGUGGCGCGUUCGCUUUAUUUAUGGCGCACAUUACACGGUCGACCUCU	((((.(.(((((....((.((((........)))).))....))))).).))))))	-39.4
ssc-mir-362		MDM53	rcpg0_153257.y1.abd_57496	rno-miR-329 mmu-miR-329 hsa-miR-362-3p mmu-miR-362-3p hsa-miR-329 mml-miR-329 mml-miR-362-3p ptr-miR-329 ptr-miR-362 bta-miR-329a cfa-miR-329b	23.1	AACACACCUAUUCAAGGAUUCA	AAUCCUUGGAACCUAGGUGUGAGUG	AAUCCUUGGAACCUAGGUGUGAGUGCUGCUCUAGUGCAACACACCUAUUCAAGGAUUCA	((((((((((...((((((((.(..(((...)))..)..))))))))))))))))))..	-35.9
	ssc-miR-323	MDM54	rdpbxa0_242327.y1.abd_62414	rno-miR-323 mmu-miR-323-3p hsa-miR-323-3p mml-miR-323-3p cfa-miR-323 ptr-miR-323	21.9	CACAUUACACGGUCGACCUCU	AGGUGGUCCGUGGCGCGUUCG	AGGUGGUCCGUGGCGCGUUCGCUUUAUUUAUGGCGCACAUUACACGGUCGACCUCU	((((.(.(((((....((.((((........)))).))....))))).).))))))	-31.4
ssc-mir-490		MDM55	rdpaxb0_184037.y1.abd_59534	hsa-miR-490-3p mmu-miR-490 mml-miR-490-3p ptr-miR-490 bta-miR-490 cfa-miR-490	20.2	CAACCUGGAGGACUCCAUGCUG	CCAUGGAUCCCCAGGUGGGU	CCAUGGAUCCCCAGGUGGGUCACGUUUCAAGAUACACCAACCUGGAGGACUCCAUGCUG	.(((((((((((((((.(((...(((....)))..))).)))))).))).)))))).))	-38
ssc-mir-376c	ssc-miR-376c	MDM56	rdpcxb0_213433.y1.abd_66642	hsa-miR-376c mmu-miR-376c rno-miR-376c mml-miR-376c ptr-miR-376c	17.6	AACAUAGAGGAAAUUCCACGU	GUGGAUAUUCCUUCUAUGUUUA	GUGGAUAUUCCUUCUAUGUUUAUGUUAUUUGUGGUUAAACAUAGAGGAAAUUCCACGU	(((((..(((((.(((((((((.............))))))))))))))..))))).)	-33.12
ssc-mir-376b	ssc-miR-376c	MDM57	dpcxb0_213433.z1.abd_33012	hsa-miR-376c mmu-miR-376c rno-miR-376c mml-miR-376c ptr-miR-376c	16.7	AACAUAGAGGAAAUUCCACGU	GUGGCUAUUCCUUCUAUGUUUA	GUGGCUAUUCCUUCUAUGUUUAUGUUAUUUGUGGUUAAACAUAGAGGAAAUUCCACGU	((((...(((((.(((((((((.............))))))))))))))...)))).)	-30.72
	ssc-miR-32	MDM58	rbyb_52801.y1.abd_50375	hsa-miR-25 hsa-miR-32 hsa-miR-92a mmu-miR-92a mmu-miR-25 mmu-miR-32 hsa-miR-363 mmu-miR-363 hsa-miR-367 rno-miR-25 rno-miR-32 rno-miR-92a mml-miR-32 ptr-miR-32 ggo-miR-32 ppy-miR-32 sla-miR-32 mne-miR-32 ppa-miR-32 ggo-miR-92 lca-miR-92 age-miR-92 ppa-miR-92 ppy-miR-92 ptr-miR-92 mml-miR-92a sla-miR-92 lla-miR-92 ggo-miR-25 ppa-miR-25 ppy-miR-25 ptr-miR-25 mml-miR-25 lla-miR-25 mne-miR-25 mne-miR…	15.8	UAUUGCACAUUACUAAGUUGCAU	GCAAUUUAGUGUGUGUGAUAUU	UAUUGCACAUUACUAAGUUGCAUGUUGUCACGGCCUCAGUGCAAUUUAGUGUGUGUGAUAUU	(((..(((((.(((((((((((((..((....))..)).))))))))))))))))..)))))	-41.1
ssc-mir-885	ssc-miR-885-5p	MDM59	dpbxa0_157385.z1.abd_28452	hsa-miR-885-3p mml-miR-885-3p ptr-miR-885	14.9	AGGCAGCGGGGUGUAGUGGAU	CCAUUACACUACCCUGCCUCU	CCAUUACACUACCCUGCCUCUUCUCCACGAGAGGCAGCGGGGUGUAGUGGAU	((((((((((.(((((((((((......))))))))).))))))))))))).	-56.9
ssc-mir-4332		MDM60	bde_68827.z1.abd_6790		14.8	UGUCGCGGGGGUGGGCGGGC	CACGGCCGCCGCCGGGCGCC	UGUCGCGGGGGUGGGCGGGCUGGGGCCGGGGGUGGGGCCGGCGGGGGCACGACCCCCGGUCGGCGUCCACGGCCGCCGCCGGGCGCC	((((.(((.(((((.((((.((.((((((((((.(.(((......))).).))))))))))..)).)).)).))))).)))))))))	-63.8
ssc-mir-4333		MDM61	rcpg0_113872.y1.abd_56902		12.2	GACUCGACUGGUGUGCGGACACUU	AUACCUGCAUGUUAGUCUUUGGUUCU	AUACCUGCAUGUUAGUCUUUGGUUCUGAUAGAAAUGACAUGCAAUUGUGCUGCCAUAUUUUACUAUCAGGACUCGACUGGUGUGCGGACACUU	....(((((..((((((...((((((((((((((((.((.(((....))))).)))...)).))))))))))).))))))..)))))......	-34.2
		MDM62	cpg0_033961.z1.abd_22217		12.2	UGUGUCUGUGGCCUAGGCUGGCAG	CCUAGCCUGGGAACUUCCAUAUGCUCAGG	UGUGUCUGUGGCCUAGGCUGGCAGGCAGCUGCAGCUCCAGUUCAACCCCUAGCCUGGGAACUUCCAUAUGCUCAGG	((.((.(((((((((((((((..((.(((((......)))))...)).)))))))))).....))))).)).))).	-36.4
		MDM63	rbl_86830.y1.abd_46076		11.2	UAGCAAUGAUGGAUCUGAGCUG	GCUAGGGGUUGAAUCGGAACUGUG	GCUAGGGGUUGAAUCGGAACUGUGGCUGCUGGCCUACAGCACAGCCAUAGCAAUGAUGGAUCUGAGCUG	(((..(((((..((((...((((((((((((.....))))..))))))))...)))).))))).)))).	-32.9
	ssc-miR-628	MDM64	bdc_29565.z1.abd_3822	hsa-miR-628-5p mml-miR-628-5p bta-miR-628 cfa-miR-628	10.3	AUGCUGACAUAUNUACUAGAGG	UCUAGUAAGAGUGGCAGUCGAAG	AUGCUGACAUAUNUACUAGAGGGUAAAGUUAACAACCUUCUAGUAAGAGUGGCAGUCGAAG	.(((((.(((...(((((((((((..........)))))))))))...))).))).))..)	-31.8
		MDM65	by_3360.z1.abd_14330	cfa-miR-135a-3p	8.8	UGUAGGGAUGGAAGCCAUGAAA	UUAUGGCUUUUUAUUCCUAUGUG	UUAUGGCUUUUUAUUCCUAUGUGAUAGUAAUAAAGUCUCAUGUAGGGAUGGAAGCCAUGAAA	(((((((((((.((((((((((((.(.(.....).).)))))))))))))))))))))))).	-32.2
		MDM66	rbda_6919.y1.abd_35974		7.9	CAUCAUCGUCUCAAAUGAGUCU	ACUCCAUUUGUUUUGAUGAUGGA	ACUCCAUUUGUUUUGAUGAUGGAUUCUUACGCUCCAUCAUCGUCUCAAAUGAGUCU	((((.(((((...((((((((((.........))))))))))...)))))))))))	-47.1
ssc-mir-652	ssc-miR-652	MDM67	byb_85913.z1.abd_17292	hsa-miR-652 mmu-miR-652 rno-miR-652 age-miR-506 mml-miR-652 cfa-miR-652 ptr-miR-652	6	AAUGGCGCCACUAGGGUUGUGC	ACAACCCUAGGAGAGGGUGCCAUUCA	ACAACCCUAGGAGAGGGUGCCAUUCACAUAGACUAUAAUUGAAUGGCGCCACUAGGGUUGUGC	((((((((((.....(((((((((((..((.....))..))))))))))).))))))))))))	-58.5
ssc-mir-432	ssc-miR-432	MDM68	rbda_6919.y1.abd_35973	oar-miR-432 hsa-miR-432 mml-miR-432 ptr-miR-432 bta-miR-432 cfa-miR-432	5.7	UCUUGGAGUAGGUCAUUGGGU	UGGAUGGCUCCUCCAUGGCU	UCUUGGAGUAGGUCAUUGGGUGGAUCCUUUAUUUCCCUAUGUGGGCCACUGGAUGGCUCCUCCAUGGCU	((.(((((..(((((((.(((((.(((..(((......))).)))))))).))))))).))))).))))	-48.5
ssc-mir-1224		MDM69	dpcxb0_254092.z1.abd_33369	hsa-miR-1224-5p mmu-miR-1224 ptr-miR-1224-5p mml-miR-1224 bta-miR-1224	5.7	GUGAGGACUCGGGAGGUGGA	CACCUCCUCUCUCCUCAGGU	GUGAGGACUCGGGAGGUGGAGGGUGGCGCUGCCAGAGCCAGGGCACUGUCUCAGCUCGCUUCUCCCCCCACCUCCUCUCUCCUCAGGU	.((((((...(((((((((.(((.((((..((..(((.(((....))).))).)).))))...))).)))))))))...)))))))))	-48.4
ssc-mir-4334	ssc-miR-339	MDM70	rdpbxa0_258877.y1.abd_62574	rno-miR-339-5p mmu-miR-339-5p hsa-miR-339-5p mml-miR-339-5p bta-miR-339	5.7	UCCCUGUCCUCCAGGAGCU	CCCUGGAGUGACGGGGGUG	CCCUGGAGUGACGGGGGUGAAAGGGCAGAGUCCCUGUCCUCCAGGAGCU	((((((((.((((((((((......))...))))))))))))))).)))	-47.8
ssc-mir-1271	ssc-miR-1271	MDM71	rbda_24634.y1.abd_35421	hsa-miR-96 mmu-miR-96 rno-miR-96 mml-miR-96 ptr-miR-96 ggo-miR-96 sla-miR-96 mne-miR-96 ppa-miR-96 hsa-miR-1271 mdo-miR-96 age-miR-507 cfa-miR-1271 ptr-miR-1271 bta-miR-96 cfa-miR-96 bta-miR-1271	5.7	CUUGGCACCUAGUAAGCACU	UGCCUGCUAUGUGCCAGGCA	CUUGGCACCUAGUAAGCACUCAGUAUAUACUUGUUGAGUGCCUGCUAUGUGCCAGGCA	((((((((.(((((.((((((((((......)))))))))).))))).))))))))))	-46.4
ssc-mir-4335		MDM72	rdpbxa0_265302.y1.abd_62617	hsa-miR-662 mml-miR-662	5.6	CCCCACGUUGGGCGCCA	GUGCCCAGCGCUGCAGGGCA	CCCCACGUUGGGCGCCACUCUGCUGUGCCCAGCGCUGCAGGGCA	(((((((((((((((.........)))))))))).))..)))).	-45.5
ssc-mir-339	ssc-miR-339	MDM73	rcpg0_015791.y1.abd_55479	rno-miR-339-5p mmu-miR-339-5p hsa-miR-339-5p mml-miR-339-5p bta-miR-339	5.5	UCCCUGUCCUCCAGGAGCUCA	AGCUCCUCGAGGCCAGAGCCC	UCCCUGUCCUCCAGGAGCUCACUUACCCUUGGGCCGUGAGCUCCUCGAGGCCAGAGCCC	.(.(((.((((.((((((((((...((....))..)))))))))).)))).))).).).	-42.7
	ssc-miR-95	MDM74	cpg0_162178.z1.abd_24226	hsa-miR-95 ptr-miR-95 ggo-miR-95 ppy-miR-95 sla-miR-95 lla-miR-95 ppa-miR-95 mml-miR-95 bta-miR-95 cfa-miR-95	5.5	UUCAACGGGUAUUUAUUGAGCA	CUCAAUAAAUGUUUGUUGAAUU	CUCAAUAAAUGUUUGUUGAAUUGAGAUGCGUUAAAUUCAACGGGUAUUUAUUGAGCA	(((((((((((..(((((((((...........)))))))))..)))))))))))).	-42.8
ssc-mir-499	ssc-miR-499	MDM75	dpaxb0_094754.z1.abd_25441	hsa-miR-499-5p rno-miR-499 mmu-miR-499 bta-miR-499 mml-miR-499-5p cfa-miR-499	5.5	UUAAGACUUGCAGUGAUGUUUA	AACAUCACAGCAAGUCUGUGCU	UUAAGACUUGCAGUGAUGUUUAACUCCUCUCCACGUGAACAUCACAGCAAGUCUGUGCU	(..((((((((.((((((((((.............)))))))))).))))))))..)).	-42.72
	ssc-miR-196	MDM76	rdpcxb0_093712.y1.abd_65423	hsa-miR-196a mmu-miR-196a rno-miR-196a hsa-miR-196b mmu-miR-196b rno-miR-196b mml-miR-196a ggo-miR-196 ppy-miR-196 ptr-miR-196a ppy-miR-196-2 lla-miR-196 age-miR-196 ppa-miR-196 mdo-miR-196b rno-miR-196c mml-miR-196b cfa-miR-196b cfa-miR-196a ptr-miR-196b bta-miR-196a bta-miR-196b	5.5	UAGGUAGUUUCAUGUUGUUGGG	CGGCAACAAGAAACUGCCUGAG	UAGGUAGUUUCAUGUUGUUGGGAUUGAGUUUUGAACUCGGCAACAAGAAACUGCCUGAG	(((((((((((.((((((((((.(..(...)..).)))))))))).)))))))))))))	-43.2
	ssc-miR-184	MDM77	rdpaxb0_148247.y1.abd_59184	mmu-miR-184 hsa-miR-184 rno-miR-184 ptr-miR-184 ppy-miR-184 mne-miR-184 mdo-miR-184 mml-miR-184 bta-miR-184 cfa-miR-184	5.3	UGGACGGAGAACUGAUAAGGGU	CCUUAUCACUUUUCCAGCCAGC	CCUUAUCACUUUUCCAGCCAGCUUUGUGACUCUAAAUGUUGGACGGAGAACUGAUAAGGGU	((((((((.((((((..(((((((((......)))).)))))..)))))).))))))))).	-40
	ssc-miR-122	MDM78	rdpcxb0_114320.y1.abd_65667	mmu-miR-122 hsa-miR-122 rno-miR-122 bta-miR-122 mdo-miR-122 mml-miR-122a cfa-miR-122 ptr-miR-122	5.3	UGGAGUGUGACAAUGGUGUUUG	AACGCCAUUAUCACACUAAAUA	UGGAGUGUGACAAUGGUGUUUGUGUCCAAACUAUCAAACGCCAUUAUCACACUAAAUA	(..(((((((.(((((((((((.((....))...))))))))))).)))))))..)))	-39.9
	ssc-miR-146b	MDM79	rdpaxb0_252194.y1.abd_60117	mmu-miR-146a hsa-miR-146a rno-miR-146a hsa-miR-146b-5p mmu-miR-146b rno-miR-146b mml-miR-146a mml-miR-146b-5p cfa-miR-146b cfa-miR-146a ptr-miR-146a ptr-miR-146b bta-miR-146b bta-miR-146a	5.3	UGAGAACUGAAUUCCAUAGGCUGU	GCCCUAGGAACUCAGUUCUGGU	UGAGAACUGAAUUCCAUAGGCUGUGAGCUCUAGCAAAUGCCCUAGGAACUCAGUUCUGGU	(.((((((((.((((.((((..((..((....))..))..)))))))).)))))))))).	-38.7
	ssc-miR-183	MDM80	dpbxa0_223371.z1.abd_28993	mmu-miR-183 hsa-miR-183 rno-miR-183 mml-miR-183 ptr-miR-183 ggo-miR-183 sla-miR-183 mne-miR-183 ppa-miR-183 mdo-miR-183 cfa-miR-183 bta-miR-183	5.3	UAUGGCACUGGUAGAAUUCA	AAUUACCGAAGGGCCAUAAA	UAUGGCACUGGUAGAAUUCACUGUGAACAGUCUCGGUCAGUGAAUUACCGAAGGGCCAUAAA	((((((..(((((..(((((((((((......)))..)))))))))))))....)))))).)	-39.2
ssc-mir-181d	ssc-miR-181d	MDM81	cpg0_048326.z1.abd_22509	mmu-miR-181a hsa-miR-181a hsa-miR-181b hsa-miR-181c mmu-miR-181b mmu-miR-181c rno-miR-181c rno-miR-181a rno-miR-181b ggo-miR-181a ppa-miR-181a ptr-miR-181a mml-miR-181a sla-miR-181a mne-miR-181a mml-miR-181c ptr-miR-181c ggo-miR-181c ppa-miR-181c mml-miR-181b ptr-miR-181b ppy-miR-181a ppy-miR-181b ggo-miR-181b lla-miR-181a lla-miR-181b mne-miR-181b ppa-miR-181b hsa-miR-181d bta-miR-181a bta-miR-1…	5.3	AACAUUCAUUGUUGUCGGUGGGUU	CCCACCGAGGGAUGAAUGUCAC	AACAUUCAUUGUUGUCGGUGGGUUGUGAGACGGAGGCCAGACCCACCGAGGGAUGAAUGUCAC	.(((((((((.(..((((((((((.((.(.(....))))))))))))))).)))))))))...	-39.6
	ssc-miR-184	MDM82	dpcxa0_110739.z1.abd_30470	mmu-miR-184 hsa-miR-184 rno-miR-184 ptr-miR-184 ppy-miR-184 mne-miR-184 mdo-miR-184 mml-miR-184 bta-miR-184 cfa-miR-184	5.3	UGGACGGAGAACUGAUAAGGGU	CCUUAUCACUUUUCCAGCCAGC	CCUUAUCACUUUUCCAGCCAGCUUUGUGAAUCUAAAUGUUGGACGGAGAACUGAUAAGGGU	((((((((.((((((..(((((((((......)))).)))))..)))))).))))))))).	-40
	ssc-miR-145	MDM83	by_4875.z1.abd_14527	mmu-miR-145 hsa-miR-145 rno-miR-145 mml-miR-145 ptr-miR-145 ggo-miR-145 ppy-miR-145 mne-miR-145 bta-miR-145 mdo-miR-145 cfa-miR-145	5.1	GUCCAGUUUUCCCAGGAAUCCCU	GGAUUCCUGUAAAUACUGUUCUU	GUCCAGUUUUCCCAGGAAUCCCUUAGAUGCUGAGAUGGGGAUUCCUGUAAAUACUGUUCUU	(..((((.((..(((((((((((.............)))))))))))..)).))))..)))	-37.12
ssc-mir-218		MDM84	dpcxa0_091275.z1.abd_30365	hsa-miR-218 mmu-miR-218 rno-miR-218 ggo-miR-218 age-miR-218 ppa-miR-218 lca-miR-218 ppy-miR-218 ptr-miR-218 sla-miR-218 lla-miR-218 mne-miR-218 mml-miR-218 bta-miR-218 mdo-miR-218 cfa-miR-218 bta-miR-218a	5.1	UUGUGCUUGAUCUAACCAUGU	AUGGUUCUGUCAAGCACCAUG	UUGUGCUUGAUCUAACCAUGUGGUUGCCAGGUAUGAGUAAAACAUGGUUCUGUCAAGCACCAUG	..(((((((((..((((((((..((((((....)).)))).))))))))..)))))))))..))	-37
	ssc-miR-146b	MDM85	by_90880.z1.abd_15135	mmu-miR-146a hsa-miR-146a rno-miR-146a hsa-miR-146b-5p mmu-miR-146b rno-miR-146b mml-miR-146a mml-miR-146b-5p cfa-miR-146b cfa-miR-146a ptr-miR-146a ptr-miR-146b bta-miR-146b bta-miR-146a	5.1	UGAGAACUGAAUUCCAUAGGCUGU	GCCCUAGGAACUCAGUUCUGGU	UGAGAACUGAAUUCCAUAGGCUGUGAGCUCUAGCAAAUGCCCUAGGAACUCAGUUCUGGU	(.((((((((.((((.((((..((..((....))..))..)))))))).)))))))))).	-36.5
ssc-mir-421		MDM86	rdpbxa0_096601.y1.abd_61140	hsa-miR-421 mmu-miR-421 mml-miR-421 cfa-miR-421 ptr-miR-421 bta-miR-421	5	AUCAACAGACAUUAAUUGGGCGC	CCUCAUUAAAUGUUUGUUGAAUGA	CCUCAUUAAAUGUUUGUUGAAUGAAAAAAUGAAUCAUCAACAGACAUUAAUUGGGCGC	(((((...((((((((((((.(((.........)))))))))))))))...)))).))	-35.8
	ssc-let-7c	MDM87	by_13587.z1.abd_14075	hsa-let-7a hsa-let-7b hsa-let-7c hsa-let-7d hsa-let-7e hsa-let-7f hsa-miR-98 mmu-let-7g mmu-let-7i mmu-let-7d hsa-let-7g hsa-let-7i mmu-let-7a mmu-let-7b mmu-let-7c mmu-let-7e mmu-let-7f mmu-miR-98 rno-let-7d rno-let-7a rno-let-7b rno-let-7c rno-let-7e rno-let-7f rno-let-7i rno-miR-98 mml-miR-98 ptr-miR-98 ggo-miR-98 ppy-miR-98 age-miR-98 ppa-miR-98 bta-let-7f bta-miR-98 bta-let-7d bta-let-7g bta…	4.9	UGAGGUAGUAGGUUGUAUGGUU	CUGUACAACCUUCUAGCUUUCC	UGAGGUAGUAGGUUGUAUGGUUUAGAGUUACACCGUGGGAGUUAACUGUACAACCUUCUAGCUUUCC	.(((.(((.(((((((((((((..((.(..(.....)..).))))))))))))))).))).)))..)	-35.2
ssc-mir-146a	ssc-miR-146b	MDM88	rdpcxb0_251862.y1.abd_67015	mmu-miR-146a hsa-miR-146a rno-miR-146a hsa-miR-146b-5p mmu-miR-146b rno-miR-146b mml-miR-146a mml-miR-146b-5p cfa-miR-146b cfa-miR-146a ptr-miR-146a ptr-miR-146b bta-miR-146b bta-miR-146a	4.8	UGAGAACUGAAUUCCAUGGGUU	CCUGUGAAGUUUAGUUCUUCAG	UGAGAACUGAAUUCCAUGGGUUGUGUCAUUGUCAGACCUGUGAAGUUUAGUUCUUCAG	.((((((((((((.((((((((.((.......)))))))))).)))))))))))).))	-34.2
ssc-mir-383		MDM89	rbyc_60213.y1.abd_51783	hsa-miR-383 mmu-miR-383 rno-miR-383 mdo-miR-383 mml-miR-383 cfa-miR-383 ptr-miR-383 bta-miR-383	4.5	AGAUCAGAAGGUGAUUGUGGCU	CCACAGCACUGCCUGGUCAGA	AGAUCAGAAGGUGAUUGUGGCUUUGGGUAGAUAUUAAUCAGCCACAGCACUGCCUGGUCAGA	.((((((..((((.((((((((...(((........)))))))))))))))..)))))).))	-32.3
	ssc-miR-103	MDM90	rdpcxb0_049515.y1.abd_64908	hsa-miR-103 hsa-miR-107 mmu-miR-103 mmu-miR-107 rno-miR-103 rno-miR-107 age-miR-103 ggo-miR-103 ppa-miR-103 ppy-miR-103 ptr-miR-103 mml-miR-103 lla-miR-103 mne-miR-103 mml-miR-107 ptr-miR-107 ggo-miR-107 ppy-miR-107 lla-miR-107 mne-miR-107 ppa-miR-107 bta-miR-103 bta-miR-107 mdo-miR-103 mdo-miR-107 cfa-miR-107 cfa-miR-103	4.4	AGCAGCAUUGUACAGGGCUAUGA	UCGGCUUCUUUACAGUGCUGCCUUG	UCGGCUUCUUUACAGUGCUGCCUUGUUGCAUAUGGAUCAAGCAGCAUUGUACAGGGCUAUGA	((((((.((.(((((((((((.(((.(.(....).).)))))))))))))).))))))..))	-31.7
ssc-mir-487b	ssc-miR-487b	MDM91	dpcxb0_077010.z1.abd_31674	hsa-miR-487b mmu-miR-487b rno-miR-487b bta-miR-487b mml-miR-487b cfa-miR-487b ptr-miR-487b	4.2	AAUCGUACAGGGUCAUCCACUU	GUGGUUAUCCCUGUCCUGUUCG	GUGGUUAUCCCUGUCCUGUUCGUUUUACUCAUGUCGAAUCGUACAGGGUCAUCCACUU	((((....((((((.(.(((((............))))).).))))))....))))))	-30.6
	ssc-miR-500	MDM92	rdpcxb0_060163.y1.abd_65030	cfa-miR-500	4.1	AUGCACCUGGGCAAGGAUUCA	AAUCCUAGCUAUCCGGGUCCUAGU	AAUCCUAGCUAUCCGGGUCCUAGUGCUGUCUCGAAGCAAUGCACCUGGGCAAGGAUUCA	((((((.((...((((((.(...((((.......))))..).)))))))).)))))).)	-30
		MDM93	rdpbxa0_009560.y1.abd_60387	hsa-miR-452 mml-miR-452 ptr-miR-452 cfa-miR-452	4.1	AACUGUUUGCAGAGGAAACUGAC	CAGUCUCAACUGCAAAGAAGUAA	AACUGUUUGCAGAGGAAACUGACACUUUGUAACUACAUCUCAGUCUCAACUGCAAAGAAGUAA	...(.(((((((..((.(((((.....(((....)))..))))).))..))))))).).))))	-30.2
ssc-mir-484	ssc-miR-484	MDM94	bdf_32619.z1.abd_8355	rno-miR-344-5p hsa-miR-484 mmu-miR-484 bta-miR-484 rno-miR-484 mml-miR-484 ptr-miR-484	3.9	UCAGGCUCAGUCCCCUCCCGAU	CCCAGGGGGCGACCCAGGCU	UCAGGCUCAGUCCCCUCCCGAUAAACCCCUAAAUAGGGACCUUCCCAGGGGGCGACCCAGGCU	((.((.((.(((((((...((.....((((....))))....))..))))))))).)).))).	-29.2
	ssc-miR-224	MDM95	dpbxa0_009560.z1.abd_27077	hsa-miR-224 mmu-miR-224 mml-miR-224 ptr-miR-224 ggo-miR-224 ppy-miR-224 mne-miR-224 ppa-miR-224 rno-miR-224 cfa-miR-224 bta-miR-224	3.9	CAAGUCACUAGUGGUUCCGUUUA	AAUGGUGCCCUAGUGACUACAA	CAAGUCACUAGUGGUUCCGUUUAGUAGAAGGUUUUGCAUUGUUUCAAAAUGGUGCCCUAGUGACUACAA	..(((((((((.(((.((((((.(.(((..((.....))..)))).)))))).))))))))))))..))	-39.1
	ssc-let-7b	MDM96	byf_51275.z1.abd_21402	hsa-let-7a hsa-let-7b hsa-let-7c hsa-let-7d hsa-let-7e hsa-let-7f hsa-miR-98 mmu-let-7g mmu-let-7i mmu-let-7d hsa-let-7g hsa-let-7i mmu-let-7a mmu-let-7b mmu-let-7c mmu-let-7e mmu-let-7f mmu-miR-98 rno-let-7d rno-let-7a rno-let-7b rno-let-7c rno-let-7e rno-let-7f rno-let-7i rno-miR-98 mml-miR-98 ptr-miR-98 ggo-miR-98 ppy-miR-98 age-miR-98 ppa-miR-98 bta-let-7f bta-miR-98 bta-let-7d bta-let-7g bta…	3.4	UGAGGUAGUAGGUUUGUGGU	UAUUGACUUAAUAUAUAUACUCAAU	UAUUGACUUAAUAUAUAUACUCAAUGAUAUGUGUAUUCAUGUGGUUUCAUUGAGGUAGUAGGUUUGUGGU	(((.((((((.....(((.((((((((((((((....))))))...))))))))))).)))))).)))))	-27.8
ssc-mir-450b	ssc-miR-450b	MDM97	dpaxb0_227406.z1.abd_26589	hsa-miR-450b-5p mml-miR-450b-5p cfa-miR-450b	3.3	UUUUGCAAUAUGUUCCUGAAU	UUGGGAACAUUUUGCAUCCAU	UUUUGCAAUAUGUUCCUGAAUAUGUAAUAUAAGUAUAUUGGGAACAUUUUGCAUCCAU	...(((((.(((((((..(((((.........)))).)..))))))).)))))...))	-27.5
	ssc-miR-217	MDM98	rbh_70729.y1.abd_45209	hsa-miR-217 mmu-miR-217 rno-miR-217 ggo-miR-217 ppa-miR-217 mdo-miR-217 ptr-miR-217 bta-miR-217 cfa-miR-217	3.3	UACUGCAUCAGGAACUGAUUGGA	CCAUCAGUUCUUAAUGCAUUGCC	UACUGCAUCAGGAACUGAUUGGAUAAGAAUUGGUCACCAUCAGUUCUUAAUGCAUUGCC	((.(((((.((((((((((.((((........))).).)))))))))).))))).)).)	-27.5
	ssc-miR-107	MDM99	dpcxb0_229390.z1.abd_33140	hsa-miR-103 hsa-miR-107 mmu-miR-103 mmu-miR-107 rno-miR-103 rno-miR-107 age-miR-103 ggo-miR-103 ppa-miR-103 ppy-miR-103 ptr-miR-103 mml-miR-103 lla-miR-103 mne-miR-103 mml-miR-107 ptr-miR-107 ggo-miR-107 ppy-miR-107 lla-miR-107 mne-miR-107 ppa-miR-107 bta-miR-103 bta-miR-107 mdo-miR-103 mdo-miR-107 cfa-miR-107 cfa-miR-103	3.3	AGCAGCAUUGUACAGGGCUAU	AGCUUCGUUACAGUGUUGCCUUG	AGCUUCGUUACAGUGUUGCCUUGUGGCAUGGAGUUCAAGCAGCAUUGUACAGGGCUAU	((((..((.((((((((((.(((.(((.....))))))))))))))))))..))))..	-27.5
ssc-mir-4336		MDM100	rbl_93713.y1.abd_46106	hsa-miR-2110	2.8	GUGGGGAAGAACUACAAGACAGCU	CAACUCUGUGGUUUCCUUUACUCAUAG	CAACUCUGUGGUUUCCUUUACUCAUAGAACUACAUGUUAGAUCUGUGGGGAAGAACUACAAGACAGCU	(...(((((((((..((((.((((((((.(((.....))).)))))))))))))))))).)))..)))	-26.1
ssc-mir-1296		MDM101	bla_70226.z1.abd_13199	hsa-miR-1296 ptr-miR-1296 bta-miR-1296	2.7	UUAGGGCCCUGGCUCCAUCUCC	GAGUGGGGUUUUGACCCUAACC	UUAGGGCCCUGGCUCCAUCUCCUUUAGGAAAACCUUCUGUGGGGAGUGGGGUUUUGACCCUAACC	((((((.(..((((((((..(((.(((((.....))))).)))..))))))))..).))))))))	-47
	ssc-miR-124a	MDM102	rdpaxb0_261007.y1.abd_60176	mmu-miR-124 hsa-miR-124 rno-miR-124 hsa-miR-506 ssy-miR-506 mml-miR-506 ptr-miR-506 pbi-miR-506 cfa-miR-124 bta-miR-104	2.6	UAAGGCACGCGGUGAAUGCCAA	CGUGUUCACAGCGGACCUUGAG	CGUGUUCACAGCGGACCUUGAGUUAAAUGUCCAUACAAUUAAGGCACGCGGUGAAUGCCAA	.((((((((.(((..((((((.................))))))..))).))))))))..)	-25.63
		MDM103	bye_2904.z1.abd_20214		2.5	GCGCGCGUGCGCGCCGG	UGUGUGUGUGUGUGUGU	UGUGUGUGUGUGUGUGUGUGUGCGUGUGUGUGCGCGCGCGCGUGCGCGCCGG	.(((((..((((((((((((..(....)..))))))))))))..))))).))	-60.9
		MDM104	rdpbxa0_177311.y1.abd_61843		2.5	CUGGGGCAUCCACUGGCCACCU	CCAGCCGGUGUUCAUGCCCCAUAGGU	CUGGGGCAUCCACUGGCCACCUCUGGGAUAGAAGCCAGCCGGUGUUCAUGCCCCAUAGGU	(((((((((.(((((((......(((........))))))))))...)))))))..))))	-51.5
ssc-mir-4337		MDM105	dpaxb0_213246.z1.abd_26470		2.4	AGUGAAGGCUUAUAUAUCUUGU	AGGGUAUAUAAGCCUUCACUGG	AGGGUAUAUAAGCCUUCACUGGUUAAAUCAACAUACAGUGAAGGCUUAUAUAUCUUGU	(((((((((((((((((((((..............)))))))))))))))))))))))	-56.54
ssc-mir-4338		MDM106	rdpbxa0_126339.y1.abd_61410		2.3	UUCCCAUUGAGACUGAGCAUCU	AUGUUCAGUCUCAGUGGGAACC	AUGUUCAGUCUCAGUGGGAACCGUGUGUAAGUCUUGUUCCCAUUGAGACUGAGCAUCU	(((((((((((((((((((((...(.......)..)))))))))))))))))))))))	-54.8
ssc-mir-494	ssc-miR-494	MDM107	rdpcxb0_178623.y1.abd_66342	hsa-miR-494 mmu-miR-494 rno-miR-494 mml-miR-494 ptr-miR-494 bta-miR-494 cfa-miR-494	2.2	UGAAACAUACACGGGAAACCUCU	AGGUUGUCGUGUUGUCUUCUCU	AGGUUGUCGUGUUGUCUUCUCUUUACUUAUGAUGAAACAUACACGGGAAACCUCU	(((((.(((((((((.(((((.........)).)))))).))))))..)))))))	-25
ssc-mir-4339		MDM108	rbl_46136.y1.abd_45640		2.2	AGAGGAGCCGCGACAGAGCCG	GCUCUGAGCUGCCCCUCCUCGUCC	GCUCUGAGCUGCCCCUCCUCGUCCGUCCCCUCCAGCUGGAGAGGAGCCGCGACAGAGCCG	((((((...(((..((((((.(((((........)).)))))))))..))).))))))))	-49.1
		MDM109	cpg0_033961.z1.abd_22216		2.1	UGUGUCUGUGGCCUAGGCUGGCAG	GAGACAUGGUGUAGGUUGCAGACGUGGC	GAGACAUGGUGUAGGUUGCAGACGUGGCUCAGAUCUGGCAUUGCUGUGUCUGUGGCCUAGGCUGGCAG	(.....((((.(((((..((((((..((..............))..))))))..))))).)))).)))	-46.84
		MDM110	rdpcxb0_196870.y1.abd_66516		2	GUGGCUGUGGCAUAGACCUAU	UGGCUUUGCCACAAGCUG	UGGCUUUGCCACAAGCUGCAGCAUAGGUUGCAGAUGUGGCUCGGAUCUAGUGUUGCAGUGGCUGUGGCAUAGACCUAU	.((((.(((((((.(((((((((((((((..((......))..))))).))))))))))...))))))).)).)).))	-44.5
		MDM111	rdpaxb0_012350.y1.abd_57890		1.9	UGUGGCUGUGGCAUAGA	UGUGUGGUGUAGGUCACAGA	UGUGUGGUGUAGGUCACAGACAGGGCUCAGAUCUGGUGUGUCUGUGGCUGUGGCAUAGA	(((((.(....(((((((((((.(.(........).).))))))))))).).)))))).	-42.8
	ssc-miR-486	MDM112	rbyd_57757.y1.abd_53124	hsa-miR-486-5p mmu-miR-486 mml-miR-486-5p ptr-miR-486 bta-miR-486	1.9	UCCUGUACUGAGCUGCCCCGAGG	UCAGGGCCAGCUCGGACCUCUGACC	UCAGGGCCAGCUCGGACCUCUGACCUCCCUGACGGGUCCUGUACUGAGCUGCCCCGAGG	((.((((.(((((((((....(((((.......)))))..)).))))))))))).))))	-48
	ssc-miR-486	MDM113	rbyd_57757.y1.abd_53125	hsa-miR-486-5p mmu-miR-486 mml-miR-486-5p ptr-miR-486 bta-miR-486	1.9	UCCUGUACUGAGCUGCCCCGAGG	UCGGGCCAGCUCAGUACCCGGUGC	UCCUGUACUGAGCUGCCCCGAGGCCCUCACUGUGCCCAGCUCGGGCCAGCUCAGUACCCGGUGC	.((.(((((((((((.((((((((.(.....).)))....))))).)))))))))))..))).)	-46.3
		MDM114	rdpaxb0_032755.y1.abd_58125		1.8	UCUUGUUAAAAGGCAGAUUCU	AUUCUGCAUUUUUAGCAAGUUC	UCUUGUUAAAAGGCAGAUUCUGAUUCAGGGACCAAGAUUCUGCAUUUUUAGCAAGUUC	.((((((((((((((((.(((..((....))...))).))))).))))))))))).))	-38.2
		MDM115	rbyb_32366.y1.abd_50134	hsa-miR-375 mmu-miR-375 rno-miR-375 mml-miR-375 ptr-miR-375 cfa-miR-375	1.8	UUUGUUCGUUCGGCUCGCGUGA	GCGACGAGCCCCUCGCACAAACC	GCGACGAGCCCCUCGCACAAACCGGACCUGAGCGUUUUGUUCGUUCGGCUCGCGUGA	(((.((((((...((.(((((.((........)).))))).))...)))))))))).	-44.1
		MDM116	rdpcxb0_000718.y1.abd_64276		1.8	UCUGGCUGUGGUGUAGGCCGUC	AGGUCACAAACACGGCUCAGAUC	AGGUCACAAACACGGCUCAGAUCUGAUGUUGCUCUGGCUGUGGUGUAGGCCGUC	.(((((((..((((((.((((.(.......).)))))))))).))).))))...	-41
		MDM117	rbyd_74769.y1.abd_53279	hsa-miR-34a mmu-miR-34c mmu-miR-34b-5p mmu-miR-34a hsa-miR-34c-5p rno-miR-34c rno-miR-34a hsa-miR-449a mmu-miR-449a rno-miR-449a cfa-miR-449 ggo-miR-34a age-miR-34a ppa-miR-34a ppy-miR-34a ptr-miR-34a mml-miR-34a sla-miR-34a lla-miR-34a mne-miR-34a hsa-miR-449b mmu-miR-449c bta-miR-34b bta-miR-34c mdo-miR-34a mdo-miR-449 bta-miR-34a mmu-miR-449b mml-miR-34c-5p mml-miR-449a mml-miR-449b cfa-miR-34…	1.8	UGGCAGUGUAUUGUUAGCUGGU	CAGCUAACAUGCAACUGCUGUC	UGGCAGUGUAUUGUUAGCUGGUUGAGUAUAUGAGUAGCAUCAGCUAACAUGCAACUGCUGUC	(((((((((((.((((((((((.(..(((....))).))))))))))))))).))))))).)	-33.8
		MDM118	cpg0_047918.z1.abd_22492		1.7	UGUGUCUGUGGCCUAGGCUGGCAG	UUCAGUGUAGGUCGCAUACGUGGC	UUCAGUGUAGGUCGCAUACGUGGCUCAGAUCUGGCAUUGUUGUGUCUGUGGCCUAGGCUGGCAG	((((((.(((((((((.(((..((..............))..))).))))))))).))))).))	-38.94
		MDM119	bl_36413.z1.abd_11854		1.7	UGUGUCUGUGGUGUAGGCCGGCA	CUGGUGUAGGUCGCAGAUGCAGC	CUGGUGUAGGUCGCAGAUGCAGCUUGGAUUUGAUGUUGCUGUGUCUGUGGUGUAGGCCGGCA	(((((.((..(((((((((((((..............)))))))))))))..)).)))))..	-38.84
		MDM120	rdpcxb0_033836.y1.abd_64705	hsa-miR-1224-5p mmu-miR-1224 ptr-miR-1224-5p mml-miR-1224 bta-miR-1224	1.6	GUGAGGACUCGGGAGGUGGA	CAACUCCUCUCUCCUCAGGU	GUGAGGACUCGGGAGGUGGAGGGUGGCGCUGCCAGGGCCAGGGCACUGUCUCAGCUCGCUUCUCCCCCCAACUCCUCUCUCCUCAGGU	.((((((...(((((.(((.(((.(((((((.(((.((....)).)))...))))..)))...))).))).)))))...)))))))))	-41.1
		MDM121	rdpbxa0_129587.y1.abd_61440		1.5	UGUGGCUGUGGCACAGACCUCAG	GCAGCACAGGUCACAGAUGCAGC	GCAGCACAGGUCACAGAUGCAGCUCGGAUCCAGUGUUGCUGUGGCUGUGGCACAGACCUCAG	(.((.....(((((((..(((((..............)))))..)))))))......)))))	-41.74
		MDM122	rbdc_55592.y1.abd_38084		1.5	UGUGGCUGUGGCAUAGACCU	GUAGGUCAUAGAUGCAGC	GUAGGUCAUAGAUGCAGCUUGAGUAUGGCUUUGCUGUGGCUGUGGCAUAGACCU	((..(((((((..(((((..(((.....))).)))))..)))))))....))))	-37.3
		MDM123	dpcxa0_032902.z1.abd_29788		1.4	AAACGAUGAUGGAAGGUGCUGAGGA	CUCUCUGGUCCCUUCUCUCCCCUCUUCA	CUCUCUGGUCCCUUCUCUCCCCUCUUCAUGGUUGACAGCAACCCCAGAAACGAUGAUGGAAGGUGCUGAGGA	(((...((..((((((.((..(..(((..(((((....)))))...)))..)..)).))))))..)))))))	-35.4
	ssc-miR-1222	MDM124	rbde_98319.y1.abd_41520	mmu-miR-1959	1.3	GGGGAUGUAGCUCAGUGGUAGAGC	UCCCGGGGUUCGAUCCCCAG	GGGGAUGUAGCUCAGUGGUAGAGCGCAUGCUUAGCAUGCAUGAGGUCCCGGGGUUCGAUCCCCAG	((((((..(((((...((..((.(.(((((.......))))).).)))).)))))..))))))).	-37.32
		MDM125	cpg0_023949.z1.abd_22033		1	ACGUCUGCCAUCUUCUGCUU	GCAGAGGAAGUGAGCUGACGCUU	GCAGAGGAAGUGAGCUGACGCUUCGAGACGUCUGCCAUCUUCUGCUU	((((((((..((.((.(((((.....).)))).))))))))))))).	-36.4
		MDM126	rdpbxa0_081181.y1.abd_60993		1	UGAGCUAUGACAGGAACGCCUAU	AGGAGUUCCUGUCAUGGCUUAGU	UGAGCUAUGACAGGAACGCCUAUAAAGAUUGUUUUUUGAUUUAGGAGUUCCUGUCAUGGCUUAGU	(((((((((((((((((.((((((((((....))))))...)))).)))))))))))))))))))	-42.5
		MDM127	rby_19985.y1.abd_47795	hsa-miR-1203 ptr-miR-1203	0.7	GCCGGAGCGGUGCUAGUACUG	AUGCGUGGGUACGGGUGCGGCAG	GCCGGAGCGGUGCUAGUACUGCGCUGGUGCUAGUCCUGCGCUGGUGCUGUUGCGCAUGCGUGGGUACGGGUGCGGCAG	((((.(.(.(((((.(((.(((((.((..(((((.....)))))..))...))))))))...))))).).).))))))	-46.4
		MDM128	rdpcxa0_015220.y1.abd_62809	hsa-miR-1203 ptr-miR-1203	0.7	GCCGGAGCUGGAGGUGGG	CGCCUCCCUGGCCUCGGUGC	GCCGGAGCUGGAGGUGGGCGAGGCCGCGGCACCCCCUCCGCUGCCGCCGCCGAGGGCCGCCUCCCUGGCCUCGGUGC	((((..(((((((((((.(..(((.((((((.(......).)))))).)))...).))))))))..)))..))))))	-52.7
		MDM129	rdpcxa0_015220.y1.abd_62808	hsa-miR-1203 ptr-miR-1203	0.6	GCCGGAGCUGGAGGUGGG	CCUCUUCAGCGAGCGCGGCCG	CCUCUUCAGCGAGCGCGGCCGCUCCGUGCCCCUCGAGGAGCUGCCGGAGCUGGAGGUGGG	(.((((((((...(.((((.(((((...........))))).))))).)))))))).)))	-50.4
		MDM130	rbda_92380.y1.abd_36204	mmu-miR-1963	0.6	AGGGACGAGGACAAGGUU	CUUUGUGCUCCUCUCC	CUUUGUGCUCCUCUCCCUGGACUCUCCAAGGAGGGACGAGGACAAGGUU	((((((.(((((((((.(((.....))).))))))..))).))))))))	-43.4
		MDM131	dpaxb0_235362.z1.abd_26648	hsa-miR-509-5p hsa-miR-509-3-5p	0.5	AACUGCAGGUUGGAUCUGAUC	UUAAGGAUCCAGCCUUGCUGC	UUAAGGAUCCAGCCUUGCUGCAGCUGUAGCUUAGUUGGCAACUGCAGGUUGGAUCUGAUC	((..(((((((((((.((((((((((.....))))).)))...)))))))))))))))))	-43.2
	ssc-miR-143	MDM132	dpaxd0_000447.z1.abd_26993	mmu-miR-143 hsa-miR-143 rno-miR-143 ptr-miR-143 ggo-miR-143 ppy-miR-143 lla-miR-143 ppa-miR-143 mdo-miR-143 mml-miR-143 cfa-miR-143 bta-miR-143	0.5	UGAGAUGAAGCACUGUAGCUC	GCUGCUCUGCUGCACCAUCGGG	UGAGAUGAAGCACUGUAGCUCGGGAAGGGAGAAGCUGCUCUGCUGCACCAUCGGG	(((..((.((((..(((((((.........).))))))..)))).))...)))))	-31.1
		MDM133	rbdd_94006.y1.abd_39828		0.5	CCGGAAGUGGAAGUAAGCGCAGG	CGCUUUUACUUCUCCUUCCCGUG	CGCUUUUACUUCUCCUUCCCGUGUCUUCCCUGGUGACCCCGGAAGUGGAAGUAAGCGCAGG	(((.((((((((..(((((.(.(((..(....).))).).)))))..)))))))).)).))	-43
	ssc-miR-185	MDM134	rbdd_18489.y1.abd_38745	mmu-miR-744 hsa-miR-744 ptr-miR-744 bta-miR-744	0.4	GGCGGGGCGGCAGUUCCUGGAGG	UCCAGGGUGCUCGCCCCAGCCCG	GGCGGGGCGGCAGUUCCUGGAGGGGUGUUGAAGCCCCCACCCUCCAGGGUGCUCGCCCCAGCCCG	((((((((((((..((((((((((...............))))))))))))).)))))).))).)	-53.56
		MDM135	cpg0_075038.z1.abd_22993		0.4	GGUGGAGUGAUUUGUCUGGUU	CGAACGAGACCUCCGCGUG	GGUGGAGUGAUUUGUCUGGUUAAUUCCGUUAACGAACGAGACCUCCGCGUG	.((((((.(.(((((.(.((((((...)))))).)))))).)))))))..)	-29.5
		MDM136	dpaxb0_243329.z1.abd_26718	mmu-miR-1932	0.3	GUUGCGGAUCAUGGAGCGGA	UGCCCGCGACCCGCAGGCCC	UGCCCGCGACCCGCAGGCCCUUCCGCCUCACUCAGCCGCGUCGGCGGAGCGGGACGGUUGCGGAUCAUGGAGCGGA	((((((.((.((((((.((.((((((.((.....((((...)))).)))))))).)))))))).)).))).)))).	-49.9
	ssc-miR-153	MDM137	rdpcxb0_125910.y1.abd_65816	mmu-miR-153 hsa-miR-153 rno-miR-153 mml-miR-153 ppy-miR-153 mne-miR-153 ggo-miR-153 ptr-miR-153 bta-miR-153 cfa-miR-153	0.3	UUGCAUAGUCACAAAAGUGAUCA	GUCAUUUUUGUGAUGUUGCAGCU	GUCAUUUUUGUGAUGUUGCAGCUAGUAAUAUGAGCCCAGUUGCAUAGUCACAAAAGUGAUCA	((((((((((((((..(((((((.((.......))..)))))))..))))))))))))).))	-39.3
	ssc-miR-331-5p	MDM138	by_83692.z1.abd_15022	mmu-miR-665 hsa-miR-665 ptr-miR-665 cfa-miR-665	0.3	UCCAGGAGCCGGGUCCCAGGGAA	CCCUGGGAACGUGCUCCUAGCGCC	CCCUGGGAACGUGCUCCUAGCGCCGCAGGAGGUCCAGGAGCCGGGUCCCAGGGAA	((((((((.((.((((((.(.(((......))).)))))))))..))))))))))	-50.3
		MDM139	rbd_74146.y1.abd_34927		0.2	UCCCUGUGGUCUAGUGGUUAGGA	UUUCACCACUGCAGCCUGGGUUC	UCCCUGUGGUCUAGUGGUUAGGACUUGGCGCUUUCACCACUGCAGCCUGGGUUC	.(((...(((.(((((((.(((........)))..)))))))..))).)))...	-37.8
		MDM140	byc_2301.z1.abd_17673		0.2	AGGAUACGUCGCAGACGUGGUU	CCAUGGCUGUGGUGUAGUCUAGC	AGGAUACGUCGCAGACGUGGUUCAGAUCUGGUGCUGCCAUGGCUGUGGUGUAGUCUAGC	.((((((..(((((.(((((((((....)))....)))))).)))))..)).)))).))	-39.8
		MDM141	rbl_3976.y1.abd_45560	hsa-miR-1265 ptr-miR-1265	0.2	CAGGAUGUGAAGCUGCAGC	GGCAGUGUUCCAGGUGGG	GGCAGUGUUCCAGGUGGGCCCACUGCAGGGGUGACACUUGUGCUGCCUCUCCAGGGUCCAGGAUGUGAAGCUGCAGC	.(((((.(((((..(((((((..((.((((((..((....))..)))))).)))))))))...)).)))))))).))	-47.1
		MDM142	rcpg0_021860.y1.abd_55568	mmu-miR-1935	0.1	AGGCAGAGGUGGGGCUGGGCGUGCA	CACGUUGGCGUUGCCUCUGUCUCU	CACGUUGGCGUUGCCUCUGUCUCUCCCUCUCCCCGUGGGUGAGGAGCAAAGGCAGAGGUGGGGCUGGGCGUGCA	(((((..((.(..(((((((((((((.((.(((...))).))))))...)))))))))..).))..).))))..	-45.5
		MDM143	rdpcxb0_078027.y1.abd_65222	hsa-miR-509-5p hsa-miR-509-3-5p	0.1	CACUGCAGCUACAGAGGACCGA	AGCCCUCUGCAUCUGAGGAGU	AGCCCUCUGCAUCUGAGGAGUCCAUACCCACAGGGUGGACCACUGCAGCUACAGAGGACCGA	.(.((((((...(((((..((((((.((....))))))))..)).)))...)))))).).))	-36.3
		MDM144	byf_51872.z1.abd_21421	hsa-miR-2110	0.1	GUGGGGAAUAGCUCGGCGGC	CUCCCUUUCCCCGCCU	GUGGGGAAUAGCUCGGCGGCUGCGACGCUGUUCUCCCGGGAGCAGGCGAGCCUCCCUUUCCCCGCCU	((((((((.((...((.((((.((.(.(((((((....)))))))))))))).))))))))))))))	-45.3
		MDM145	rbdc_13950.y1.abd_37459	hsa-miR-2110	0.1	GUGGGGAAUAGCUCGGCGGC	CUCCCUUUCCCCGCCU	GUGGGGAAUAGCUCGGCGGCUGCGACGCUGUUCUCCCGGGAGCAGGCGAGCCUCCCUUUCCCCGCCU	((((((((.((...((.((((.((.(.(((((((....)))))))))))))).))))))))))))))	-45.6
		MDM146	cpg0_062652.z1.abd_22760	hsa-miR-1255a hsa-miR-1255b ptr-miR-1255b	0.1	AGGAUGAGAGUGACAGGC	CUGAGCGCUCGUCCUCA	CUGAGCGCUCGUCCUCACAGAGUUGAAGUGCUUGGUGAGGAUGAGAGUGACAGGC	(((.((.(((((((((((.((((......)))).))))))))))).))..)))))	-43.8
		MDM147	bde_86686.z1.abd_7272		0.1	GGGGCGGCGGCGGCGGCGGCG	CGGUCGGAGCCAGGCGGCCCCGG	GGGGCGGCGGCGGCGGCGGCGCGCGGUCGGAGCCAGGCGGCCCCGG	(((((.(((((..((((.(....).))))..)))..)).)))))))	-47.8
		MDM148	dpcxb0_031460.z1.abd_31167	hsa-miR-654-5p hsa-miR-541 mml-miR-654-5p bta-miR-541	0	GGGUGGGCUGGGGAAGUG	CUGACCCAGUUUAGUCAG	GGGUGGGCUGGGGAAGUGGCUCUUCUUGUCCCUGAGUCCAGGGUGGAGGGGCCUCAAAAUGCUGACCCAGUUUAGUCAG	((.(((((((((..((((((((((((...(((((....))))).))))))))).......)))..))))))))).))..	-41.71
		MDM149	rdpaxb0_212026.y1.abd_59768	mmu-miR-468	0	GAUGACUGGGGUGGCCUGCCUAC	UGGUAGGUCUCCUCACCAGCUCCUU	UGGUAGGUCUCCUCACCAGCUCCUUCCCUCAAGAUGACUGGGGUGGCCUGCCUAC	.((((((((.((...(((((..(((.....)))..).)))))).))))))))...	-41.66
		MDM150	byf_30868.z1.abd_21008	cfa-miR-1843	0	CCUGGAGGGGUAGCUGGGUG	UCCGGGCCUUUCCUGGCG	UCCGGGCCUUUCCUGGCGGGUGGAAANUCUGCUUCCGGAAGUGUCUCCAGAACUGCAGCCUGGAGGGGUAGCUGGGUG	(((((((((((((.(((..(..(....((((...((....).)....)))).)..).))).))))))))..)))))))	-40.3
		MDM151	rbl_22357.y1.abd_45350		0	UGACUCACUCUGUUGUGCAGC	UGCACAACAGAGCGAGCCAGC	UGCACAACAGAGCGAGCCAGCUGGACGCGGACACCCUGACUCACUCUGUUGUGCAGC	((((((((((((.(((.(((.((........))..))).))).))))))))))))))	-54.1
		MDM152	dpcxb0_180435.z1.abd_32736	mmu-miR-143 hsa-miR-143 rno-miR-143 ptr-miR-143 ggo-miR-143 ppy-miR-143 lla-miR-143 ppa-miR-143 mdo-miR-143 mml-miR-143 cfa-miR-143 bta-miR-143	0	UGAGAUGAGAGCCCUUGGCCACU	GGGUCCAGGGCUUCCCAUCCCAGC	GGGUCCAGGGCUUCCCAUCCCAGCUUGGCCUAUUUGUUGAGAUGAGAGCCCUUGGCCACU	(((((.(((((((..((((.((((...........)))).)))).))))))).)))).))	-40.4
		MDM153	rcpg0_139962.y1.abd_57251	hsa-miR-147 ptr-miR-147a ppy-miR-147 sla-miR-147 mne-miR-147 ppa-miR-147 mml-miR-147a	-0.1	UUGUGUGGGUCGGGAGUG	UUCGUGGCCUUGGCAGGG	UUGUGUGGGUCGGGAGUGUCUUUUCUAUGGAGACAUUCGUGGCCUUGGCAGGG	((((..((((((.((((((((((.....)))))))))).))))))..))))))	-38.5
		MDM154	cpg0_143429.z1.abd_23931	hsa-miR-1275 ptr-miR-1275	-0.1	GUGGGGGAGGGCGGACUA	GUCCGUCAUGUUCUUUGCAG	GUGGGGGAGGGCGGACUAGGAAGAGGUAACCCGGCAGCUCCUACUCAGCCGGGUUCUGACCUUAAAGUCCGUCAUGUUCUUUGCAG	(..(((((.((((((((.....(((((((((((((............))))))))...)))))..))))))))...)))))..)..	-38.5
	ssc-miR-95	MDM155	rbyb_6471.y1.abd_50522	rno-miR-325-3p mmu-miR-325	-0.1	UUUAUUGAGCACCUCCUAUCA	CUAGUAGGUGUUCAGUAAGUG	CUAGUAGGUGUUCAGUAAGUGUUUGUGACAUAAUUCGUUUAUUGAGCACCUCCUAUCA	.(((.((((((((((((((((..(........)..)))))))))))))))).)))..)	-39.1
		MDM156	rdpcxa0_149790.y1.abd_64263	hsa-miR-34a mmu-miR-34c mmu-miR-34b-5p mmu-miR-34a hsa-miR-34c-5p rno-miR-34c rno-miR-34a hsa-miR-449a mmu-miR-449a rno-miR-449a cfa-miR-449 ggo-miR-34a age-miR-34a ppa-miR-34a ppy-miR-34a ptr-miR-34a mml-miR-34a sla-miR-34a lla-miR-34a mne-miR-34a hsa-miR-449b mmu-miR-449c bta-miR-34b bta-miR-34c mdo-miR-34a mdo-miR-449 bta-miR-34a mmu-miR-449b mml-miR-34c-5p mml-miR-449a mml-miR-449b cfa-miR-34…	-0.1	AGGCAGUGCUCAGGACGCU	CGGGAGCCUGGGUGCCUGG	AGGCAGUGCUCAGGACGCUCUCUGAAACUUUCCAGUGGAUGCCCCACUUUGGAAGGCGGGAGGAUCGCGGGAGCCUGGGUGCCUGG	((((...(((((((.((((((((....(((((((((((.....))))..)))))))..)))))...)))....)))))))))))))	-38.9
		MDM157	dpcxb0_008355.z1.abd_30872	mmu-miR-450a-3p	-0.1	UUUGGGGAGGAGAAUGCAGUCU	UCUGUUUGUUGUCUCUUCCCCAGCGA	UCUGUUUGUUGUCUCUUCCCCAGCGACAGGGUGGGUUUGCUCCAGGGGGUCAGACUUCUUGGCACCAUCUUUGGGGAGGAGAAUGCAGUCU	.((((......((((((((((((.((...(((((((((((((....))).))))))......)))).)).))))))))))))..))))...	-38.6
		MDM158	dpcxa0_103144.z1.abd_30444	mmu-miR-300 rno-miR-300-3p	-0.1	AAUGCAAGUGCUGGAGUCCAU	GGACUCUGGCUCCUGCCUCAAAUUAG	GGACUCUGGCUCCUGCCUCAAAUUAGCCACCUUUAUCUUGAGUGUAAUUGAUGAAGAAGGUGGGAAAUGCAAGUGCUGGAGUCCAU	((((((..((.(.(((.....(((..((((((((.(((..(......)..).)).))))))))..)))))).).))..))))))).	-39
		MDM159	rcpg0_160054.y1.abd_57593	hsa-miR-147 ptr-miR-147a ppy-miR-147 sla-miR-147 mne-miR-147 ppa-miR-147 mml-miR-147a	-0.1	UUGUGUGGGUCGGGAGUG	UUCGUGGCCUUGGCAGGG	UUGUGUGGGUCGGGAGUGUCUUUUCUAUGGAGACAUUCGUGGCCUUGGCAGGG	((((..((((((.((((((((((.....)))))))))).))))))..))))))	-39.4
		MDM160	rbl_33014.y1.abd_45473	mmu-miR-450a-3p	-0.2	UUUGGGGAGAUGGAGGACA	UCCUCCUUUUGCUGGAAGG	UUUGGGGAGAUGGAGGACAUCUGUUCGGUCCUCCUUUUGCUGGAAGG	(((.((.(((.(((((((.........))))))).))).)).)))))	-37.9
		MDM161	dpcxb0_004575.z1.abd_30801	ptr-miR-140	-0.2	UGUGGUUUUAGAGGCACUU	GUUCCUCAAAACCAGAGA	UGUGGUUUUAGAGGCACUUCCUUUGGUUGCUCCAAGCAGGGAGUUCCUCAAAACCAGAGA	(.(((((((.((((.(((((((((((.....))))..))))))).))))))))))).).)	-37.9
		MDM162	cpg0_075038.z1.abd_22992		-0.2	GGUGGAGUGAUUUGUCUGGUU	CAGAUUGAGAGCUCUUUCUUG	CAGAUUGAGAGCUCUUUCUUGAUUCUAUGGGUGGUGGUGCAUGGCCGUUCUUAGUUGGUGGAGUGAUUUGUCUGGUU	(((((.((..(((((..((.....(((.(..((((.(....).))))..).)))..)).)))))..)).)))).)))	-27.5
		MDM163	rbdd_50422.y1.abd_39173	hsa-miR-24 mmu-miR-24 rno-miR-24 mml-miR-24 ppy-miR-24 mne-miR-24 ppa-miR-24 ggo-miR-24 ptr-miR-24 bta-miR-24-3p mdo-miR-24 cfa-miR-24	-0.2	AGGCUCAGGGUGCUUCAGG	UGAGCAUCAGUCCUCU	AGGCUCAGGGUGCUUCAGGCUGCAUAAGCAAUUGCCCUUACAGUUGCAGGGGCGGCAUGAGCAUCAGUCCUCU	(((((...((((((.((.(((((....(((((((......)))))))....))))).)))))))))).)))))	-37.4
		MDM164	bdf_59804.z1.abd_8821	hsa-miR-604	-0.2	AGGCUGCGAGAAACCGGC	CUUCGUCCCUUCCGGCCUCG	AGGCUGCGAGAAACCGGCCUCCGGACGUCAGCUAAUAACCUGACCUCCCAAGCGGUGGCCUUCGUCCCUUCCGGCCUCG	((((((.(((..((.((((.(((((.(((((........))))).))).....)).))))...))..))).))))))))	-37.4
	ssc-miR-185	MDM165	rcpg0_077163.y1.abd_56398	mmu-miR-185 hsa-miR-185 rno-miR-185 mmu-miR-882 mml-miR-185 cfa-miR-185 ptr-miR-185 bta-miR-185	-0.3	UGGAGAGAAAGAAAGUUCAUGA	AGAAAUUUUUAGCCUUUGUG	AGAAAUUUUUAGCCUUUGUGUCAAUGUAAAUGGAGAGAAAGAAAGUUCAUGA	(..(((((((..((((..(..........)..))).)...)))))))..)))	-28.1
		MDM166	dpcxa0_081658.z1.abd_30293		-0.3	AGGAGCAGGAGUCUGGGCUGA	AGCCCCUCCUCCAGCUUCAUGG	AGGAGCAGGAGUCUGGGCUGAGGAUUUUACUGUACUUAAUACCAGCCCCUCCUCCAGCUUCAUGG	((((((.((((...((((((.(...................)))))))...)))).))))).)))	-37.11
	ssc-miR-214	MDM167	rdpaxb0_140145.y1.abd_59135	hsa-miR-550 mml-miR-550 ptr-miR-550	-0.4	AGUGCCUGCUGUGUGCCAGGCAU	GUCGGCACAUGGCCGGGAAAAA	AGUGCCUGCUGUGUGCCAGGCAUUGCACUGGGUGUCGGCACAUGGCCGGGAAAAA	..(.((.((((((((((.((((((......)))))))))))))))).)).)....	-35.8
		MDM168	rdpaxb0_048739.y1.abd_58276	mmu-miR-199a-3p hsa-miR-199a-3p hsa-miR-199b-3p mmu-miR-199b rno-miR-199a-3p bta-miR-199a-3p mml-miR-199a-3p cfa-miR-199 ptr-miR-199a-3p ptr-miR-199b	-0.4	ACAGUAGUUUGAGCGGACUG	GCUACUCAAACCACUUCCUGG	GCUACUCAAACCACUUCCUGGGGUCUUCUCGGGUAAUGGCAGUGAUUCAGAAGAUACCACAGUAGUUUGAGCGGACUG	((..(((((((.(((...(((..((((((.((((.((....)).))))))))))..))).))).)))))))..).)))	-35.9
		MDM169	rbla_4056.y1.abd_46513		-0.4	AGGGACUGAAAGGCAGGG	UCGCUUUUCAGUAUAAAUUCU	AGGGACUGAAAGGCAGGGCAGAAAGCUAUCGCUUUUCAGUAUAAAUUCU	((..((((((((((..(((.....)))...)))))))))).....))))	-26.9
		MDM170	rdpbxa0_118334.y1.abd_61336	mmu-miR-142-5p hsa-miR-142-5p rno-miR-142-5p bta-miR-142 mml-miR-142-5p	-0.4	CAUAAAGUACAAAGCACU	UGCUUUGAGCUUUGCGAU	UGCUUUGAGCUUUGCGAUCACUCAUAAAGUACAAAGCACU	.((((((.((((((.((....)).)))))).)))))).))	-27.5
		MDM171	dpdxb0_020555.z1.abd_34076	cfa-miR-140	-0.5	ACCACAGGACUUGAGGGAG	CUCUCCUGAGUGCCUGGGUGA	CUCUCCUGAGUGCCUGGGUGAAACUCAGCUGCAGUGACGCCACCACAGGACUUGAGGGAG	(((((..((((.((((((((..((((....).))).....)))).)))))))))))))))	-35.1
	ssc-miR-34a	MDM172	rbyb_91357.y1.abd_50900	hsa-miR-34a mmu-miR-34c mmu-miR-34b-5p mmu-miR-34a hsa-miR-34c-5p rno-miR-34c rno-miR-34a hsa-miR-449a mmu-miR-449a rno-miR-449a cfa-miR-449 ggo-miR-34a age-miR-34a ppa-miR-34a ppy-miR-34a ptr-miR-34a mml-miR-34a sla-miR-34a lla-miR-34a mne-miR-34a hsa-miR-449b mmu-miR-449c bta-miR-34b bta-miR-34c mdo-miR-34a mdo-miR-449 bta-miR-34a mmu-miR-449b mml-miR-34c-5p mml-miR-449a mml-miR-449b cfa-miR-34…	-0.5	UGGCAGUGUCUUAGCUGGUUGU	CGCCGGCAGGGCCAGCUGUGAGU	CGCCGGCAGGGCCAGCUGUGAGUGUUUCUUUGGCAGUGUCUUAGCUGGUUGU	.(((((((((((..(((((.((.......)).)))))))))).))))))...	-27
		MDM173	dpcxb0_100854.z1.abd_31989	hsa-miR-940 mml-miR-940 ptr-miR-940	-0.5	GAGGCAGGGACUCAAUAGCCA	GCUGUCUUUUGUUCUCUGUGUCUU	GAGGCAGGGACUCAAUAGCCACAAUUGGAACAAGUGCUACUCUCCAGGCUGGCUGUCUUUUGUUCUCUGUGUCUU	((.(((((((..(((((((((...(((((...((.....)).)))))..)))))))....)).))))))).))))	-34.7
	ssc-miR-1a	MDM174	rbyd_33341.y1.abd_52882	mmu-miR-1 mmu-miR-206 hsa-miR-1 hsa-miR-206 rno-miR-206 ppy-miR-206 mne-miR-206 ppa-miR-1 rno-miR-1 hsa-miR-613 mdo-miR-1 mdo-miR-206 mml-miR-1 mml-miR-206 cfa-miR-206 cfa-miR-1 ptr-miR-1 ptr-miR-206 ptr-miR-613 bta-miR-1 bta-miR-206	-0.6	UGGAAUGUAAAGAUGUUUGU	AAACAGUGCACUUUCUCAGG	AAACAGUGCACUUUCUCAGGAUGGAAUUAGAGGCACAUUCCAAGUGGAGUAUACUUCCCAAACUGGAAUGUAAAGAUGUUUGU	(((((.((((..(((.(((..(((.....((((...(((((....)))))...)))))))..))))))))))....)))))))	-25
		MDM175	rdpcxb0_218214.y1.abd_66688		-0.7	UCGUUUUCCAGUUCCUCCAUC	UGGUCCCUGCGGGAAGGCGGGC	UGGUCCCUGCGGGAAGGCGGGCCCAUCGCUCGUUUUCCAGUUCCUCCAUC	(((.....((.(((((((((((.....))))))))))).))....)))..	-33.5
		MDM176	rbyc_32721.y1.abd_51350	mmu-miR-1940	-0.7	AUGGAGGAGACAGACAUG	UGCUGUUUGCCUUGGAGG	UGCUGUUUGCCUUGGAGGAACUCACAGUUUCAUGGAGGAGACAGACAUG	((((((((.((((.(.(((((.....))))).).)))))))))).))))	-33.1
		MDM177	cpg0_123177.z1.abd_23687	hsa-miR-1292 ptr-miR-1292	-0.8	UGGGAACGUGUGGAAAGGGAGAU	AUCCUCCACAUGCGCCCUAGU	UGGGAACGUGUGGAAAGGGAGAUUGGAAGUGAUUUUUACGCUUUUGAAAUUAACCAAAAAUCCUCCACAUGCGCCCUAGU	((((..((((((((...(((..((((...(((((((.........))))))).))))...)))))))))))..))).)))	-32.6
		MDM178	rbdf_91742.y1.abd_43447	rno-miR-760-5p bta-miR-760	-0.8	GCCCUCAGGACAGAACGCGCAGAG	CUGUGCAGCGCCGGGAGUGAGCGG	GCCCUCAGGACAGAACGCGCAGAGCCGCCGCCCGGCGGGCCGUGGAUGAAGGUGGCGGAUCCUGUGCAGCGCCGGGAGUGAGCGG	((((((.((...(...((((((..(((((((((((....)))........))))))))...))))))..).))..))).).)).)	-50.2
		MDM179	bdf_3633.z1.abd_8448	hsa-miR-628-5p mml-miR-628-5p bta-miR-628 cfa-miR-628	-0.8	CUGCUGACUGGGAACCGGUA	CCCCCUUCCCUUUCAGCCUCGGGC	CCCCCUUCCCUUUCAGCCUCGGGCGCGGGGGAGGCUCCGCAGACCUGCUGACUGGGAACCGGUA	((...(((((..(((((...((((((((((....)))))).).))))))))..)))))..))))	-39.3
		MDM180	byc_88796.z1.abd_18714	cfa-miR-632	-0.8	AUGUCUGUGCUGGAGGUGUG	CGCUUAGAACCUAGCACAGGGCCAA	CGCUUAGAACCUAGCACAGGGCCAAUCACAUAAAAGAGUCAAAUGAUGCAUUGAAUGUGCACAUGUCUGUGCUGGAGGUGUG	(((((.....((((((((((......(((((..((..(((....)))...))..)))))......)))))))))))))))).	-30
		MDM181	rbya_91834.y1.abd_49833		-0.8	GAAGGUCGUCGGUUCAAAUCCGG	GGAGCAGCCUGGUAGCUCGUCGG	GGAGCAGCCUGGUAGCUCGUCGGGCUCAUAACCCGAAGGUCGUCGGUUCAAAUCCGG	(((..((((.((..(((..(((((.......))))).)))..))))))....)))))	-32.5
		MDM182	bdf_31408.z1.abd_8339		-0.9	UCUGGCUGUUGUGGUGUGCAAAA	UUGCCACACUGCAACACCUUACA	UCUGGCUGUUGUGGUGUGCAAAACUCCGUACAUUGCUAUUUUGCCACACUGCAACACCUUACA	(..((.(((((..((((((((((...((.....))...))))).)))))..)))))))..)).	-27.8
		MDM183	dpcxa0_083234.z1.abd_30304		-0.9	UUGGUGUACACUGGAAUAGCU	CUGUUCCAGUGUACACCAGCU	CUGUUCCAGUGUACACCAGCUGAAUAUUGGUUCUGGAGUUGGUGUACACUGGAAUAGCU	(((((((((((((((((((((((((....))))...)))))))))))))))))))))))	-59.9
	ssc-miR-484	MDM184	dpcxb0_072115.z1.abd_31597	rno-miR-344-5p hsa-miR-484 mmu-miR-484 bta-miR-484 rno-miR-484 mml-miR-484 ptr-miR-484	-0.9	UCAGGCUCAGUCCCCUCCCGAU	CCCAGGGGGCGACACAGGCUUUUUU	UCAGGCUCAGUCCCCUCCCGAUAAACCCCUAAAUAGGGACCUUCCCAGGGGGCGACACAGGCUUUUUU	..(((((..(((((((...((.....((((....))))....))..)))))))......)))))....	-26.1
		MDM185	rbla_85254.y1.abd_46998	mml-miR-625	-1	AGACUGUAGGUAGCCCGGGUG	CCCUCCGGGCUCCUCCGGACUAUAG	CCCUCCGGGCUCCUCCGGACUAUAGGUAACCUCCUAGACUGUAGGUAGCCCGGGUG	(((...((((((((.(((....((((......))))..))).))).))))))))))	-31.4
		MDM186	byd_49404.z1.abd_19402	hsa-miR-1265 ptr-miR-1265	-1	GAGGAUGUUCAGAAGAGUU	CCUGUAUCUGAAGUCCAGGA	CCUGUAUCUGAAGUCCAGGAGGAAAAGUCUGAGCCAGUAUUGGAAGAAGCUGCUCCUGAGGAUGUUCAGAAGAGUU	(((...(((((((((((((((.(....(((...((......)).)))...).)))))..)))).)))))))).)))	-31.4
		MDM187	rbya_72856.y1.abd_49574		-1.1	GGGCUGUAGAAGCAUGAAC	ACAUGUUUCAAUAGCUCUU	ACAUGUUUCAAUAGCUCUUUGCUGGAAUAAUAUUCAAGAGGGCUGUAGAAGCAUGAAC	.((((((((.((((((((((....((((...)))).)))))))))).))))))))...	-26.12
	ssc-miR-107	MDM188	dpcxb0_229390.z1.abd_33141	hsa-miR-103 hsa-miR-107 mmu-miR-103 mmu-miR-107 rno-miR-103 rno-miR-107 age-miR-103 ggo-miR-103 ppa-miR-103 ppy-miR-103 ptr-miR-103 mml-miR-103 lla-miR-103 mne-miR-103 mml-miR-107 ptr-miR-107 ggo-miR-107 ppy-miR-107 lla-miR-107 mne-miR-107 ppa-miR-107 bta-miR-103 bta-miR-107 mdo-miR-103 mdo-miR-107 cfa-miR-107 cfa-miR-103	-1.1	AGCAGCAUUGUACAGGGCUAU	AGCUUGCUACAGCUGAGGC	AGCAGCAUUGUACAGGGCUAUCAAAGCACAGAGAGCUUGCUACAGCUGAGGC	..((((..((((..(((((.((........)).)))))..))))))))....	-25.76
		MDM189	rbyc_24411.y1.abd_51234		-1.2	UCGCUUCCCUCCUUCUGUU	CAGGUGGAAUGAAAGUUCUA	CAGGUGGAAUGAAAGUUCUAAUCGCUUCCCUCCUUCUGUU	((((.(((..(((.((.......)))))..))).))))))	-28.7
		MDM190	dpdxb0_025092.z1.abd_34106	rno-miR-881	-1.2	CACUGUGGAUCCAGAGGU	UUCCUGCUCCCAUAGUCUC	UUCCUGCUCCCAUAGUCUCAGGCACUGUGGAUCCAGAGGU	(((.((...((((((((....).)))))))...)))))))	-30.4
		MDM191	rdpcxa0_089102.y1.abd_63689	hsa-miR-545 mml-miR-545 ptr-miR-545	-1.3	ACAGCAAAGGAACCGAGCAAAGUG	CUAUGUUUAUCCUUUGCCUGAAAGUGG	ACAGCAAAGGAACCGAGCAAAGUGACAGGUAAGGCCCUUAUUUCUUCUGACUCCUAUGUUUAUCCUUUGCCUGAAAGUGG	((.((((((((...(((((.((.((..((.((((........))))))...)))).))))).))))))))......)).)	-30
		MDM192	rdpbxa0_229956.y1.abd_62297	mmu-miR-151-3p hsa-miR-151-3p bta-miR-151 mml-miR-151-3p ptr-miR-151	-1.3	GUAGACUGUGAAAACUGGGAUGG	AUUUUUGUACCUCCACAGCACUC	GUAGACUGUGAAAACUGGGAUGGGCAUCUUACUCAUUUUUGUACCUCCACAGCACUC	((.(.(((((...((..(((((((.......)))))))..)).....))))))))).	-30.2
		MDM193	rdpaxb0_240874.y1.abd_60040	hsa-miR-1299 ptr-miR-1299	-1.4	UUCUGGAACUUGAGGGAGGAA	GCUUAGAUCAAGAGAGUCCAGGACU	GCUUAGAUCAAGAGAGUCCAGGACUGACUGGGUGUAAACAGUGGUUCUGGAACUUGAGGGAGGAA	.(((...(((((....(((((((((.((((........))))))))))))).)))))..)))..)	-29.8
		MDM194	rbdd_50175.y1.abd_39170	hsa-miR-936 ptr-miR-936	-1.5	GCAGUAGAAGGAACAGCUCUU	GGCGUUUCUUUUCCUUUGG	GGCGUUUCUUUUCCUUUGGAACACCAGUCCGCAGUAGAAGGAACAGCUCUU	((((((((((((.((.((((.......)))).)).))))))))).)).)))	-29.3
		MDM195	rdpcxb0_048992.y1.abd_64905		-1.5	GCCGGCGGGCGCCCCGGGG	CCCAGGGGGUGCGUCUGAUGGCAA	GCCGGCGGGCGCCCCGGGGGAGGCAGGGAGGCCCCCCACCCAGGGGGUGCGUCUGAUGGCAA	((((.(((((((((((((((.(((......))).))).))....))).))))))).))))..	-49.1
		MDM196	rbdb_1594.y1.abd_36376		-1.5	AGAGGUUCGGCUGUGCGGGCA	CUCCGCGGCGCUCGGAUAUCUGG	CUCCGCGGCGCUCGGAUAUCUGGCAGACCCGGGCGCGGGGAGGCUAGAGGUUCGGCUGUGCGGGCA	(.(((((..((.(((((.((((((...((((....))))...)))))).)))))))..))))))).	-50.6
		MDM197	dpaxb0_200183.z1.abd_26349		-1.6	GAGGAGGAGGAGGAGGAC	CCUUUGGCUCCCCCACCUCUC	GAGGAGGAGGAGGAGGACGGGUCAGGGGGCCUGCCUUUGGCUCCCCCACCUCUC	((((.((.((((((((.((((((....))))))))))...)))).)).))))..	-47
		MDM198	rcpg0_108669.y1.abd_56823	cfa-miR-664	-1.6	GGGGCUAGAGGGAGAGAA	CUCUGCUUCCCUCCCCACCCCCC	GGGGCUAGAGGGAGAGAAGAUUCUGGUGCCUGUUUUCUCUGCUUCCCUCCCCACCCCCC	((((...((((((((((((((...(....).))))))))....))))))....))))..	-28.8
		MDM199	rbde_27121.y1.abd_40150	mmu-miR-759 cfa-miR-759	-1.6	CCAGAGUGAUGGAGUGUGUAUA	UGCAUAGCCACACUUUGGGU	UGCAUAGCCACACUUUGGGUUUCCCUCUCAGCCCCUGGGAGAAGCCAGAGUGAUGGAGUGUGUAUA	((((((.(((((((((((.((...(((((((...))))))))).)))))))).)))..))))))..	-29
		MDM200	rdpcxb0_014763.y1.abd_64483	mmu-miR-879 rno-miR-879	-1.7	AGAGGCUUGGAGGGCGU	GUUCUCACUUUCCUCUCG	AGAGGCUUGGAGGGCGUCGCUGGGCUGGAACUCCGCGCUGAGACUGACAGCCGGGGCCGGAGCGGGGCUGUUCUCACUUUCCUCUCG	(((((...((((((((((.(((..((((..(((((.((((.......)))))))))))))..)))))).)))))).)...))))).)	-40.8
	ssc-miR-107	MDM201	dpcxb0_015255.z1.abd_30948	hsa-miR-103 hsa-miR-107 mmu-miR-103 mmu-miR-107 rno-miR-103 rno-miR-107 age-miR-103 ggo-miR-103 ppa-miR-103 ppy-miR-103 ptr-miR-103 mml-miR-103 lla-miR-103 mne-miR-103 mml-miR-107 ptr-miR-107 ggo-miR-107 ppy-miR-107 lla-miR-107 mne-miR-107 ppa-miR-107 bta-miR-103 bta-miR-107 mdo-miR-103 mdo-miR-107 cfa-miR-107 cfa-miR-103	-1.8	AGCAGCAUUGUACAGGGCUAU	AGCUUCUUUACAGUGUUGGCCUUG	AGCUUCUUUACAGUGUUGGCCUUGUGGCAUGGAGUUCAAGCAGCAUUGUACAGGGCUAU	((((.((.((((((((((..((((.(((.....))))))))))))))))).))))))..	-24.4
		MDM202	bye_34062.z1.abd_20259	hsa-miR-1469	-1.8	AUCGGCGCUGGGACGGACCCC	GGUCUCGGCUCUUUGGCCAGCUC	AUCGGCGCUGGGACGGACCCCGGGCUGCUCUCAAAUCCGGAAUGUGAGGCCUCGGCCCGCCUGGUCUCGGCUCUUUGGCCAGCUC	...(((.(.(((.((((((.(((((((.(((((.((.....)).)))))...)))))))...)))).)).)))...))))..)))	-40.7
		MDM203	rdpcxb0_269351.y1.abd_67135		-1.8	CAGGGCAGGCUAAACAUUCGCUA	GCGAAUAUUCUCGCUGUUCUGAU	GCGAAUAUUCUCGCUGUUCUGAUUUUGUAAUAAUCAGGGCAGGCUAAACAUUCGCUA	((((((.......(((((((((((.......))))))))))).......))))))..	-23.64
		MDM204	dpbxa0_155837.z1.abd_28428		-1.8	AGAGGACUAAGUGGCAGCU	CUGCCACGUCCCUCCUCUGG	CUGCCACGUCCCUCCUCUGGUGAUCACAUCUGCCAGAGGACUAAGUGGCAGCU	(((((((.....((((((((((((...))).)))))))))....)))))))).	-47.6
		MDM205	rbyb_91377.y1.abd_50903		-1.9	CGGCUUGGGUGUAGUGAAGGCUG	GCCGUACUCUUCCUUAGUCUCGCUGCC	CGGCUUGGGUGUAGUGAAGGCUGCCGCAGUUCUCUGCCUGCUGCGGUUCACGCCGUACUCUUCCUUAGUCUCGCUGCC	((((..(((...((((..(((.((((((((.........))))))))....))).))))...))).......))))))	-41
		MDM206	dpaxb0_188575.z1.abd_26279		-1.9	GACAGGAUGCAGAAGGAG	CCAUUUUGCCUUGUUCA	GACAGGAUGCAGAAGGAGGACUUGCCGCCUCCAUUUUGCCUUGUUCA	((((((..(((((((((((........))))).))))))))))))..	-35.8
		MDM207	rbyd_85579.y1.abd_53377		-1.9	GAGGAGUGUGUGUGGCCGCC	CGGCUGAGGCUCUCCUUCC	GAGGAGUGUGUGUGGCCGCCGGCUCCUCUGAAAGCCGGCGGCUGAGGCUCUCCUUCC	((((((.((.(.((((((((((((........))))))))))))).)).))))))))	-59.5
		MDM208	byf_31722.z1.abd_21028		-1.9	UCUGGCUGUGGUGUAGGCCGU	GGAUCUGCGCAUUGCCGCGAGC	GGAUCUGCGCAUUGCCGCGAGCUGCAGUGUAGGUCACAGAUGUGGCUCAGAUCCAGCAUUGCUCUGGCUGUGGUGUAGGCCGU	((.(((((((...((((.(((((((.((.(..(((((....)))))..).))...)))..))))))))....))))))))).)	-40.3
		MDM209	bdg_37032.z1.abd_10308	mmu-miR-741	-1.9	GGAGAGAUCAGCAGUAGA	UACUUUGCGGUCCCCGC	UACUUUGCGGUCCCCGCUUUCAGCGGAGAGAUCAGCAGUAGA	((((..(((((((((((.....)))).).)))).))))))))	-27.9
		MDM210	byd_62312.z1.abd_19628		-1.9	AGGAGUCUGACAUGCGUGCGA	GCAACGGCCUGCGGGCUCCCCA	GCAACGGCCUGCGGGCUCCCCAUCCGACCCGUCUUGAAACACGGACCAAGGAGUCUGACAUGCGUGCGA	(((...((.((((((((((...((((...............))))....)))))))).)).)).))).)	-40.16
	ssc-miR-339	MDM211	cpg0_169668.z1.abd_24368		-2	CCUGUCCUCCAGGAGCUCA	GGUCUUCUUAAGGAUACAGGGG	GGUCUUCUUAAGGAUACAGGGGAGUACAAGAUACAACCCCUGUCCUCCAGGAGCUCA	((.(((((..((((..((((((.(((.....)))..))))))))))..)))))))).	-35.1
		MDM212	dpaxb0_235742.z1.abd_26650		-2	AGACAGAAAGUAGAAUGGUGCCU	CCACCAUUCUACUUUCUGUCUCU	CCACCAUUCUACUUUCUGUCUCUAUGAUUAGAGACAGAAAGUAGAAUGGUGCCU	.(((((((((((((((((((((((....)))))))))))))))))))))))...	-42.2
		MDM213	dpaxb0_146240.z1.abd_25831		-2	GGUUGAUCAGAGAACAUACAUU	UGUAUGUCAACUGAUCCACAGU	GGUUGAUCAGAGAACAUACAUUUUCUCAAUGAUGUAUGUCAACUGAUCCACAGU	.((.((((((...(((((((((........)))))))))...)))))).)).))	-29.5
		MDM214	rdpcxb0_004206.y1.abd_64319	hsa-miR-1262 ptr-miR-1262	-2.1	AUGGGUGAGGAGUGUUGUGUAUAUA	UAUACACAUCUCAAAGCUUAUUU	AUGGGUGAGGAGUGUUGUGUAUAUAUAUUUGUGUGUUUGUAUAUACACAUCUCAAAGCUUAUUU	((((((...(((...((((((((((((..........)))))))))))).)))...))))))..	-27.2
		MDM215	byd_5675.z1.abd_19558		-2.1	AUGGACUAACUGUGGUAUUGG	AGUACCACAGUAAGGCCAUGU	AGUACCACAGUAAGGCCAUGUUAACAAGAGAUGGACUAACUGUGGUAUUGG	(((((((((((.((.((((.((.....)).)))).)).)))))))))))))	-51.4
		MDM216	bdc_44614.z1.abd_4027	hsa-miR-583 mml-miR-583 ptr-miR-583	-2.1	GAAAGAGGGAACUGGUUCUG	CCUCCAGUGUCUCCCUCUUUACC	GAAAGAGGGAACUGGUUCUGCGCGGUUCCCCCAUACAUGCUGCCUCCAGUGUCUCCCUCUUUACC	.((((((((((((((....(.(((((............)))))).)))))...)))))))))...	-27.4
		MDM217	rdpbxa0_064364.y1.abd_60827	mmu-miR-1193 bta-miR-1193	-2.1	CAGGUCACUGCAGAGGCA	CCACAGUGCAGUGGGUAAGAC	CCACAGUGCAGUGGGUAAGACGCCAAGUACAGUGGCUCAGGUCACUGCAGAGGCA	((.(..((((((((.(..((.((((.......)))))).).))))))))).))))	-26
		MDM218	rbd_46973.y1.abd_34626		-2.1	CUUGAAGGGACGGUAGUU	CUGCUGACCCCAAGGGA	CUGCUGACCCCAAGGGAGAAUCAGUGUCCUUGAAGGGACGGUAGUU	((((((.(((..(((((.(.....).)))))...))).))))))))	-40.2
		MDM219	rbd_46981.y1.abd_34628		-2.1	CUUGAAGGGACGGUAGUU	CUGCUGACCCCAAGGGA	CUGCUGACCCCAAGGGAGAAUCAUGUCCUUGAAGGGACGGUAGUU	((((((.(((..(((((.(....).)))))...))).))))))))	-40.2
		MDM220	rdpcxb0_048992.y1.abd_64904		-2.1	GCCGGCGGGCGCCCCGGGG	CCAGGGCCCCAUGACUC	CCAGGGCCCCAUGACUCUGCCCCAAAACACCAGCCAGAAUCCGGAGAGCAGGGCCGGCGGGCGCCCCGGGG	((.(((((((.((.(((((((((...................)).).)))))).))..))).)))).))))	-37.61
		MDM221	rbdf_44003.y1.abd_42599		-2.1	CGCGCCGUGUGGAACGAGGGCC	CGCUCGUGACGGCGGCGGCGGU	CGCGCCGUGUGGAACGAGGGCCGUGCUCGGGCGCAUUGAGGUCAGCGGCGGCGCUCGUGACGGCGGCGGCGGU	((((((((.((..(((((.((((((((.((.(.......).))))).))))).)))))..))))))).)))).	-54.1
		MDM222	dpaxb0_137802.z1.abd_25785		-2.2	UUCUGAGCCGCCAAGAAAGGGCAC	CCCCUUUCUAAAAGCACUCAGAGGG	CCCCUUUCUAAAAGCACUCAGAGGGCCUUUUGCUCGUGACCUUCUGAGCCGCCAAGAAAGGGCAC	.((((((((....((.(((((((((.(..........).)))))))))..))..))))))))...	-25.9
		MDM223	rcpg0_001163.y1.abd_55243		-2.2	AGGUCUGGAGCUGGGGGACAGCC	CUGGCAGCCUCGGGAGCCCCACCCUUG	AGGUCUGGAGCUGGGGGACAGCCGUUGCCACCUCUGAUAGACUCGACGAGGAGAACCGCUGGCAGCCUCGGGAGCCCCACCCUUG	(((...((..((.((((.((((.(((.(..(((((((.....)))..)))).)))).))))....)))).))..))....)))..	-36.5
		MDM224	bla_73036.z1.abd_13220		-2.2	AGCGCAGGGGCUGCAGGU	CCCAGCGGUCAGCUGAGCUGU	CCCAGCGGUCAGCUGAGCUGUGGGCCUCUCCACUAGCGCAGGGGCUGCAGGU	(...((((((..(((.((((((((....))))).))).))).)))))).)))	-48.4
		MDM225	rcpg0_124168.y1.abd_57072		-2.2	AGCGCAGGGGCUGCAGGU	CCCAGCGGUCAGCUGAGCUGU	CCCAGCGGUCAGCUGAGCUGUGGGCCUCUCCACUAGCGCAGGGGCUGCAGGU	(...((((((..(((.((((((((....))))).))).))).)))))).)))	-49.3
		MDM226	byd_62312.z1.abd_19627		-2.2	CGCGCCGGCGGCCAAAGCCCGGGG	CCGGCAGCCGUCGUCGGCGCAGC	CGCGCCGGCGGCCAAAGCCCGGGGGCUCCGCGCCCCCGGCAGCCGUCGUCGGCGCAGC	.(((((((((((....((((((((((.....))))))))..)).))))))))))).))	-65.8
		MDM227	rblb_29705.y1.abd_47375		-2.2	UGGCGCGGGGCUGUGGCGCGGGUG	CCCGGGAGCCCCGGCGCCGUG	UGGCGCGGGGCUGUGGCGCGGGUGCCCGGAGCGCGCGUGCAGUGUGGCGAGCGCGCGCGAAAGCGGGUCCCGGGAGCCCCGGCGCCGUG	((((((((((((....(.((((.(((((...(((((((((.(.....)..)))))))))....))))))))).))))))).))))))..	-67.4
		MDM228	rbh_4877.y1.abd_44882		-2.2	ACGGAGGAGGUACGGAGACG	GGUCUGGCCUCACUUUACCGGGU	GGUCUGGCCUCACUUUACCGGGUGACGGAGGAGGUACGGAGACG	(.(((((((((.((...(((.....)))))))))).))))..))	-36.9
		MDM229	rbdb_54529.y1.abd_36832		-2.2	CUGCGGAGCUGUUAGGUGAGU	UCGGGGGAAGGCCUCCGCAGGG	UCGGGGGAAGGCCUCCGCAGGGACAUGUCCUGCCCCCUUCGGCGAGGGCAGGAAAGAGUGAAAGGCUGCGGAGCUGUUAGGUGAGU	(((...((.(((.(((((((...(((.((((((((((....).).))))))))....))).....)))))))))).))...)))))	-49.1
		MDM230	dpbxa0_159457.z1.abd_28482		-2.2	UCAGAAGUGGGUCCAGGAAUCU	CUUCCCAGGCCGCACUUCUAGAUC	CUUCCCAGGCCGCACUUCUAGAUCCUGAUUUAACUGAUCAGAAGUGGGUCCAGGAAUCU	.((((..((((.(((((((.((((..(......).)))))))))))))))..)))).).	-30.9
		MDM231	rbl_12873.y1.abd_45298	hsa-miR-647	-2.3	GUGGCUGCUGUGAGAAGGC	CACCUUGGAGCUACCUCCCACCU	CACCUUGGAGCUACCUCCCACCUGACCCGACGCUGGCGCGGCUGCCAGCAGGUCCCGUGGCUGCUGUGAGAAGGC	(..((((.(((......((((..((((....(((((((....))))))).))))..))))..))).))))..)))	-39.9
		MDM232	dpaxb0_032368.z1.abd_24789		-2.3	CAGCCAGAGCUCCCCAGACAGA	UGCCUGGAGAGACGAGGCUGGA	CAGCCAGAGCUCCCCAGACAGACAGAUGGACGCCUGGAUGCCUGGAGAGACGAGGCUGGA	(((((....(((.((((.((..(((........)))..)).)))).)))....)))))).	-46.4
		MDM233	bd_73167.z1.abd_885		-2.3	GCUAAUGGCGUCGGCGAG	CUUAGGAGCCGGCGCUGAAGCUU	GCUAAUGGCGUCGGCGAGUCUCGGGGCUCUUAGGAGCCGGCGCUGAAGCUU	(((...((((((((((((((....)))))......)))))))))..)))).	-46.5
		MDM234	rby_89793.y1.abd_48662		-2.4	UGUGGCUGUGGGAUAGACCUU	GGAUCCAGUGUUGCCGCAAA	GGAUCCAGUGUUGCCGCAAACUGCAGCAGAGGUCUCAGAUGUGGUGCAGAUCCAUUGUUGCUGUGGCUGUGGGAUAGACCUU	((((((......((((((....(((((((.(((((((.......)).))).)).)))))))))))))....))))...))))	-35
		MDM235	bda_41749.z1.abd_1720		-2.4	UGUCUGUGGCAUAGACCUCAGC	UGGGGUGUAGGACACAGAUGUG	UGGGGUGUAGGACACAGAUGUGGCUCAGAUCUUGUGUUGCUGUGUCUGUGGCAUAGACCUCAGC	((((((.((...((((((((..((.((.......))..))..))))))))...)).))))))))	-36.7
		MDM236	bd_74643.z1.abd_914	hsa-miR-1915	-2.4	GCCCAGGGCUGGAGGCGAGCGC	GCGAGCUGCCCGCGGGGUUU	GCGAGCUGCCCGCGGGGUUUGCAGAAAGCGGGGUGGGCCCAGGGCUGGAGGCGAGCGC	((..(((((((...(((((..(.(....)...)..))))).))))....)))..))))	-49.2
		MDM237	dpbxa0_024740.z1.abd_27221		-2.4	UGUGGCUGUGGCAUAGACCUC	GGUGUAGCCUGGCAGCUGUAGC	UGUGGCUGUGGCAUAGACCUCGCUCAGUGGGUUAAGAAUUCUGCAUUGCUGUGACUGUGGUGUAGCCUGGCAGCUGUAGC	((..((((((((.((.(((.(.(.(((..(....((....))...)..))).)...).))).)))))..)))))..))))	-34.9
		MDM238	dpbxa0_099675.z1.abd_27932		-2.4	AUCAGGGUCGGGCCUGG	AGUGCCACCCUGAAUG	AGUGCCACCCUGAAUGCACCCGAUCUCAUCUGAUCUUGGAGGCUAAUCAGGGUCGGGCCUGG	((.((((((((((..((..((((((......))))..))..))...)))))))..)))))))	-34.8
		MDM239	rbla_36173.y1.abd_46462		-2.4	CGGCGCUCGUCGGAACCUUCGU	GGAGUGUUUCGCGUUCUUUCGCU	GGAGUGUUUCGCGUUCUUUCGCUUCUGCGGCGCUCGUCGGAACCUUCGU	((((.((((((((.....((((....))))....)).))))))))))))	-34.9
		MDM240	rdpcxb0_121931.y1.abd_65761		-2.4	AGAACAGGUGUAGAGGAAGCG	CCCCCACGCCUUUCUGG	AGAACAGGUGUAGAGGAAGCGCGGUUGGCAGCGGGCAGCCUGCCCCCACGCCUUUCUGG	((((.((((((.(.((..(((.(((((.(....).))))))))))).))))))))))).	-34.8
		MDM241	rdpcxb0_015556.y1.abd_64495		-2.4	UGGGCGGGGCUCCCGGAGAAUGGGU	CCAUUUCCGUGGCACCGCCCAUG	UGGGCGGGGCUCCCGGAGAAUGGGUGCACGCGACUUCCAUUUCCGUGGCACCGCCCAUG	(((((((.(((..((((((.((((..(....)...)))))))))).))).))))))).)	-44
		MDM242	bya_99287.z1.abd_16400	hsa-miR-542-5p mml-miR-542-5p	-2.4	GCGGGGAUAGCUCAGUUG	AUUGCAGUAAUCCUAAUACUC	AUUGCAGUAAUCCUAAUACUCUGAAUUUUCUAUAUAGUAUAGAGCUUAUAGGAAAACUUGAACAGAGCGGGGAUAGCUCAGUUG	((((.(((.(((((....(((((..(((((((((.(((.....)))))))))))).......)))))..))))).)))))))).	-23.4
		MDM243	bla_53419.z1.abd_13045		-2.4	GCGAACGAGAAAGGAGGAGGG	AUCCUCUGUUCUUCGCUG	GCGAACGAGAAAGGAGGAGGGCGCUCCAGGCGAAAGCUCUGCAGACGCCAUUAUCCUCUGUUCUUCGCUG	(((((.(((...((((((.((((((.(((((....)).))).)).))))....)))))).)))))))).)	-44
		MDM244	rbh_60295.y1.abd_45043		-2.4	AGGCUGUGUGUGUGUAUG	UGUGUGUGCGCGGUUUGC	AGGCUGUGUGUGUGUAUGUGUGUGUGUGUGUGUGCGCGCGCGCGUCCGUGUGUGUGCGCGGUUUGC	((((((((..((..((((..((((((((((....))))))))))..))))..))..))))))))))	-45.1
		MDM245	rdpcxb0_109892.y1.abd_65612	mmu-miR-1933-3p	-2.4	ACAGGACCAGUUGCAAAGG	UUAAUGCAGGUUCUGCCA	UUAAUGCAGGUUCUGCCAUCACAGGACCAGUUGCAAAGG	((..(((((((((((......)))))))...))))))))	-26.6
		MDM246	rbdf_12327.y1.abd_41681		-2.4	GCUGGCAGAGGACGCUGGA	CACUGUCCUGUGGUCUGACUUCCC	GCUGGCAGAGGACGCUGGAACCUGGCUGCUCGGGGAGAAAAUGUCUCCUUGGCAGCUGCAGUCACUGUCCUGUGGUCUGACUUCCC	(..(((((((((((.(((.....((((((.((((((((.....))))))))))))))....))).))))).....)))).)).)))	-43.5
		MDM247	rbh_65667.y1.abd_45117		-2.4	GCGAACGAGAAAGGAGGAGGG	AUCCUCUGUUUCUUCGCUG	GCGAACGAGAAAGGAGGAGGGCGCUCCAGGCGAAAGCUCUGCAGACGCCAUUAUCCUCUGUUUCUUCGCUG	(((((.((((..((((((.((((((.(((((....)).))).)).))))....)))))).))))))))).)	-44
		MDM248	rbd_63427.y1.abd_34818		-2.4	GCGGGCGGUGAAGCUGGGUGAG	CCCCCUCCUCGCGGCGCGCAG	CCCCCUCCUCGCGGCGCGCAGUGGUGGCGGCCACGCCGAGUUCCGGUUCCUGUGGCUGCGGCCGCGGGCGGGCGGUGAAGCUGGGUGAG	(.(((..(((((.((.(((.(((((.((((((((((((.....))))....)))))))).)))))..))).)).))).))..))).)))	-60.5
		MDM249	rbdf_4603.y1.abd_42639		-2.5	AGUCUGAUCGUUCCCCUCCAUAC	AUGGAGGUCUCUGUCUGGCUUA	AUGGAGGUCUCUGUCUGGCUUAGGACAGCUGACUAAGUCUGAUCGUUCCCCUCCAUAC	(((((((...(.(((.(((((((.........))))))).))).)....)))))))..	-21.5
		MDM250	rdpcxa0_006770.y1.abd_62728	hsa-miR-485-5p mmu-miR-485 rno-miR-485 mml-miR-485-5p cfa-miR-485 bta-miR-485 mmu-miR-1962	-2.5	AGAGGCUGUCCUGUGGGUUAU	UACCUCUUCAGAGCAGUUUCUCA	UACCUCUUCAGAGCAGUUUCUCAGCGCUGAGAGGCUGUCCUGUGGGUUAU	.((((...(((..((((((((((....))))))))))..))).))))...	-26.37
		MDM251	rdpcxb0_042458.y1.abd_64827		-2.5	CCCGAGGGGCUGGUUGGACAGUGG	UCGUCCAUACCUGGUCUUUGGGGC	CCCGAGGGGCUGGUUGGACAGUGGGCCAGGGCAUUCGUCCAUACCUGGUCUUUGGGGC	((((((((.(.((((((((.(...((....))...)))))).))).).))))))))))	-55.8
		MDM252	rbdf_75630.y1.abd_43085		-2.5	AGGGAUGGACGGUGAGUG	GUUACUCUCCCUUCCCUCC	AGGGAUGGACGGUGAGUGUCCGUGGGCCCCUCCGGGGGGUCUGGCAGUUACUCUCCCUUCCCUCC	(((((.(((.(((((.((((...(((((((.....))))))))))).))))).)))..)))))..	-43
		MDM253	bde_97311.z1.abd_7467		-2.6	CAGUCGCUGGGAAGGAGGGAGAC	AGCCAAGCCUACCCGCUGCUUUC	CAGUCGCUGGGAAGGAGGGAGACGCCUAAACCGCGGCACUGCCGGGUUUGAGCGUAGCCAAGCCUACCCGCUGCUUUC	.(((.((.(((.(((..((..((((.((((((.((((...)))))))))).))))..))...))).))))).)))..)	-40.6
		MDM254	by_94633.z1.abd_15175		-2.6	GCGCUGAAGGCUGGGCGGC	CUCCUGCUUGAGCGCUG	GCGCUGAAGGCUGGGCGGCCUCGGCCCGGGGUCUCCUGCUUGAGCGCUG	(((((..((((.(((.(((((((...))))))).))))))).)))))).	-53.9
		MDM255	rby_18054.y1.abd_47749		-2.6	GGGAUUCGAAUCUCCGGCGGG	CGGCAUGGAGAUCCCGGGUCCCAG	GGGAUUCGAAUCUCCGGCGGGCUGCGGGAGGAAACGUCGAUCCCUCAGUCCGGCAUGGAGAUCCCGGGUCCCAG	((((((((.(((((((((((((((.((((.((....))..)))).)))))).)).)))))))..))))))))))	-51.7
		MDM256	rbdg_14583.y1.abd_43763	hsa-miR-583 mml-miR-583 ptr-miR-583	-2.6	GAAAGAGGGAACUGGUUCUG	CCUCCAGUGUCUCCCUCUUUACC	GAAAGAGGGAACUGGUUCUGCGCGGUUCCCCCAUACAUGCUGCCUCCAGUGUCUCCCUCUUUACC	.((((((((((((((....(.(((((............)))))).)))))...)))))))))...	-26.2
	ssc-miR-379	MDM257	bya_37540.z1.abd_15603		-2.6	GCGACUGUGGAACCGGUGAG	CACCGGUCCCGCGCUCCG	GCGACUGUGGAACCGGUGAGUAUUGCCUUUGGCCCCCACCCCCACCGGUCCCGCGCUCCG	(.(...((((.(((((((.((...(((...)))....))...))))))).)))).).)))	-33.3
		MDM258	rdpcxb0_279710.y1.abd_67212		-2.6	UGGGAGACGGAGGUAGAGAGG	UCUUGCUUUCCUUCCGUGUCCAGAG	UCUUGCUUUCCUUCCGUGUCCAGAGCAGGUCAGCCCUCAGUCAAAGCGCCGGAGCUUCUUGGGAGACGGAGGUAGAGAGG	((((.....(((.((((.(((.(((.((.((.((.((.......)).))..)).)).))).))).)))))))..))))))	-33.2
		MDM259	rdpcxb0_200869.y1.abd_66547		-2.6	UCAGUGAGUUGAGGAUUUGGUG	UCAGAUCCCACAUUGCUGUGGC	UCAGUGAGUUGAGGAUUUGGUGUUGCUGUCAGCUGUGGUGUAGGCUGCAGGUGCGACUCAGAUCCCACAUUGCUGUGGC	((((..(..((.((((((((.(((((((.(((((........)))))))...)))))))))))))))..)..))).)))	-39.9
		MDM260	by_53150.z1.abd_14595		-2.6	CAGUCGCUGGGAAGGAGGGAGAC	AGCCAAACCUACCCGCUGCUUUC	CAGUCGCUGGGAAGGAGGGAGACGCCUAAACCGCGGCACUGCCGGGUUUGAGCGUAGCCAAACCUACCCGCUGCUUUC	.(((.((.(((.(((..((..((((.((((((.((((...)))))))))).))))..))...))).))))).)))..)	-39.5
		MDM261	dpbxa0_024740.z1.abd_27220		-2.6	UGUGGCUGUGGCAUAGACCUC	GGAUCUGGCAUUGCCAUGAGC	GGAUCUGGCAUUGCCAUGAGCUGUGGUGUAGGUCAAAAACGUGGCUUGGAUCUGGCAUUGCUGUGGCUGUGGCAUAGACCUC	((.((((((...(((((.(((((((((.(((((((......))))))).)))..)))..))))))))....)).))))))).	-33.4
		MDM262	bdf_23319.z1.abd_8059	hsa-miR-890 mml-miR-890 ptr-miR-890	-2.6	GACUUGGAAUUAGUAGGGUGCUUA	AGUGCCUGAUACAUAGUUUCACAA	GACUUGGAAUUAGUAGGGUGCUUAGAACAGUGCCUGAUACAUAGUUUCACAA	(...((((((((((((((..((......))..)))..))).)))))))))))	-26.2
		MDM263	rbl_56850.y1.abd_45788		-2.6	GUGGCUGUGGCAUAGACCUCA	AGGAUCUGGCAUUGCCACAA	AGGAUCUGGCAUUGCCACAAGCUUGGAGGUAGGUCACAAAUGUGGCUCGGAUCUGGUGUUGCUGUGGCUGUGGCAUAGACCUCA	(((.((((((...((((((((((..((..(..(((((....)))))..)..))..).)))..))))))....)).))))))).)	-33.1
		MDM264	bh_41242.z1.abd_11013		-2.6	CAGUCGCUGGGAAGGAGGGAGAC	AGCCAAACCUACCCGCUGCUUUC	CAGUCGCUGGGAAGGAGGGAGACGCCUAAACCGCGGCACUGCCGGGUUUGAGCGUAGCCAAACCUACCCGCUGCUUUC	.(((.((.(((.(((..((..((((.((((((.((((...)))))))))).))))..))...))).))))).)))..)	-40.1
		MDM265	cpg0_101518.z1.abd_23375	mmu-miR-185 hsa-miR-185 rno-miR-185 mmu-miR-882 mml-miR-185 cfa-miR-185 ptr-miR-185 bta-miR-185	-2.6	AGGAGAGAGAAAAGAGCA	UACUUUUACUAUGUCCCUC	AGGAGAGAGAAAAGAGCAGGCAUGUACUUUUACUAUGUCCCUC	.(((.(.(((((((.(((....))).))))).)).).))).))	-26
		MDM266	dpcxa0_032902.z1.abd_29789		-2.7	AAACGAUGAUGGAAGGUGCUGAGGA	CUCCUUCCAUUGUUAGGAGGC	AAACGAUGAUGGAAGGUGCUGAGGAAGGGGUGCUAAUGUCCUAGCGUUUCCUCCUUCCAUUGUUAGGAGGC	...(((..((((((((.....((((((...(((((......)))))))))))))))))))..)).)....)	-32.7
		MDM267	bdf_80346.z1.abd_9343		-2.7	AUUCUGUUAGAAAAAUGCAAGA	UUGUGUUUUUCUAACGGGAAUAC	AUUCUGUUAGAAAAAUGCAAGAAUGCUAUAAAAUCUUGUGUUUUUCUAACGGGAAUAC	((((((((((((((((((((((.(.......).))))))))))))))))).)))))))	-39.2
	ssc-miR-379	MDM268	bdd_72109.z1.abd_5445		-2.7	GCGACUGUGGAACCGGUGAG	CACCGGUCCCCGCGCUCCG	GCGACUGUGGAACCGGUGAGUAUUGGCCUUUGGCCCCCANCCCCACCGGUCCCCGCGCUCCG	(.(...((((.(((((((.(....((((...))))......).)))))))..)))).).)))	-32.8
		MDM269	cpg0_076547.z1.abd_23028		-2.7	UGGCUGGCGGCUGCGGCG	CUGCAGCUUGAGCCUGG	CUGCAGCUUGAGCCUGGGAGCGUGGCUGGCGGCUGCGGCG	(((((((((.((((((....)).)))).).))))))))))	-49.6
		MDM270	dpcxb0_152752.z1.abd_32450		-2.8	CAGGAGAAGGGUGGACCUC	GGUUUGCUUUAUUUUAUCUG	GGUUUGCUUUAUUUUAUCUGGAGGCUAGCAACCAGAGGUCAGGAGAAGGGUGGACCUC	((((..((((.((((.(((((..(....)..)))))......))))))))..))))))	-24.8
		MDM271	rbd_82320.y1.abd_35036		-2.8	GCGGAGCCGUUGGAGAGCA	CCCUCCGAGGGCCUCGCAC	CCCUCCGAGGGCCUCGCACGCCGGAAUCGCCAAGCACGCUGGGAAGGGUCAGGCUCCGGCGGGAAGGCGGAGCCGUUGGAGAGCA	(.((((((.(((..(((.(((((((...(((....((.((....)).))..)))))))))).....)))..))).)))))).)))	-47.5
		MDM272	rbyf_1653.y1.abd_54332		-2.8	GAGGCGGCCCCGGCCCGGUA	CCGGCCCGGGGCUGCCUCCA	CCGGCCCGGGGCUGCCUCCAUUUUCUCGGGUGGUGGAGGCGGCCCCGGCCCGGUA	((((.((((((((((((((((..(.....)..)))))))))))))))).))))).	-64.6
		MDM273	rbdc_36163.y1.abd_37780		-2.8	GUGUUUUCGGGGAGAUAGCUG	GCUGUUGGAGUCUGUUCAACGC	GCUGUUGGAGUCUGUUCAACGCGAGUGUUUUCGGGGAGAUAGCUG	((((((....((((....((....)).....))))..))))))))	-47
		MDM274	bya_90424.z1.abd_16302		-2.8	GCGGCGGCGUCGGAGGAG	CUUCUCGCCGGCAGCUU	CUUCUCGCCGGCAGCUUCUUCCUCCGUUGGCGGCGGCUGCUGCUGCUGCGAGGAGGAGGCGGCGGCGUCGGAGGAG	((((((((((.(.(((((((((((.....((((((((....)))))))))))))))))))).)))))..)))))))	-65.4
		MDM275	rdpbxa0_239415.y1.abd_62390		-2.8	ACGUCAUGGGGCUGCGGUGAC	CGCCGCGGCCCCAUGACCUCA	CGCCGCGGCCCCAUGACCUCAGGGGUGCCCACCGUGACGUCAUGGGGCUGCGGUGAC	(((((((((((((((((.(((.((.......)).))).)))))))))))))))))..	-63
		MDM276	by_41136.z1.abd_14426		-2.8	AGGCUCGGGCGGCUCGGCGGG	CGCCGGCGUCCCGGGCCGAC	CGCCGGCGUCCCGGGCCGACAAAGAGCUCGCCGGUCGCCUGCCGGCAGUCUGGCCCUGAGGCUCGGGCGGCUCGGCGGG	(((((((..((((((((.....(((.((.((((((.....)))))))))))........))))))))..)).)))))))	-62.62
		MDM277	rbyc_46627.y1.abd_51567		-2.8	CCCGCCCGCCCUGGAGGACUGUG	CUGGUCGGGGCGGGGGUGGG	CCCGCCCGCCCUGGAGGACUGUGGGUGGACGCUCUUGCAGAGCGCCUCUCGCUGGUCGGGGCGGGGGUGGG	(((.((((((((((....(.(((((.((.(((((.....))))))).))))).).)))))))))))).)))	-65.6
		MDM278	rdpcxb0_004561.y1.abd_64337		-2.8	AGGGGAGGCAGAGAAGGACUGACAG	GUCAGCCCUUACUCAUGACCUACUCUGU	AGGGGAGGCAGAGAAGGACUGACAGAGUCAGCCCUUACUCAUGACCUACUCUGU	((((.((((((((((((.(((((...))))).)))).))).)).))).))))))	-47
		MDM279	bya_76341.z1.abd_16128		-2.8	CGGCCGGAGCCUGGACUGCUGC	GGCGCUAGGGAGCCAGGCCGGG	GGCGCUAGGGAGCCAGGCCGGGGAGGACAGCUGCAGCCAGCCUGUCCUCCCGUCCGGCCGGAGCCUGGACUGCUGC	(((.(((((...((.((((((((((((((((((....))).)))))))))...))))))))..)))))...))).)	-63.5
		MDM280	rdpcxa0_024813.y1.abd_62960		-2.8	GGGACGCUCUGCCGGGCC	CCCGUAAGGAGUGGAGGCCCAG	CCCGUAAGGAGUGGAGGCCCAGCCCUGAGGUUGGGACGCUCUGCCGGGCC	((((...((((((....(((((((....))))))).))))))..))))))	-62.4
		MDM281	rbdb_47075.y1.abd_36758		-2.9	ACGUCAUGGGGCUGCGGUGAC	CGCCGCGGCCCCAUGAACUCA	CGCCGCGGCCCCAUGAACUCAGGGGUGCCCACCGUGACGUCAUGGGGCUGCGGUGAC	((((((((((((((((..(((.((.......)).)))..))))))))))))))))..	-59.7
		MDM282	rdpcxa0_012507.y1.abd_62778		-2.9	UGGGCUGAGCCAGGCGGU	CGCGGGCAGCCUAGU	CGCGGGCAGCCUAGUAGCGCGCAUGCUCGCAGAGGAGCUGGGCUGAGCCAGGCGGU	(((.(((((((((((.(((.(....).)))......))))))))..)))..)))))	-43.3
		MDM283	bde_21777.z1.abd_5957		-2.9	AGGGGCCCAAGGAGCAGA	UGCCCCUGGGCUCCUCA	AGGGGCCCAAGGAGCAGACCCCCUCGCCUGCCCCCUGGGGCUCCCAGAUGGGCAGCUGCCCCUGGGCUCCUCA	(((((((((.((.((((..(((.((....((((....)))).....)).)))...)))))).)))))))))))	-45.5
		MDM284	rdpbxa0_081813.y1.abd_60999		-2.9	GCCGCGGCGUCCGGGCUG	GGCUGUCAAGGGCGCUGCGGCAG	GCCGCGGCGUCCGGGCUGUGUCCGCCCUGGCGGGCGCGCGGGGGCGGGAAGGCGCGGGCUGUCAAGGGCGCUGCGGCAG	((((((((((((((.(((((((((((((.(((....))).)))))))....)))))).)).....)))))))))))).)	-61
		MDM285	dpbxa0_096221.z1.abd_27896		-2.9	GGGGCUGAAGCGGCUGCA	CAGCCGCUGAGCCCGCU	CAGCCGCUGAGCCCGCUUGGGGCUGAAGCGGCUGCA	((((((((.(((((.....)))))..))))))))).	-45.5
		MDM286	rdpcxb0_125910.y1.abd_65817		-2.9	CUGUGACUGUGCUGCAGG	AGUUGCAUAGUCACAAAAGUG	AGUUGCAUAGUCACAAAAGUGAUCAUUGGAAACUGUGACUGUGCUGCAGG	.((.(((((((((((...((..((....)).))))))))))))).)).))	-36.8
		MDM287	rbdc_84886.y1.abd_38424		-2.9	UGGAGAUUGGCUCGUGGUGCG	UGCCAAGCCGAGGCUUCGCG	UGCCAAGCCGAGGCUUCGCGGCUGCUGCAGCCUGGAGAUUGGCUCGUGGUGCG	..(((((((((..(((((.(((((...)))))))))).))))))..)))..))	-45.4
		MDM288	dpcxb0_083719.z1.abd_31757	hsa-miR-1200	-3	UUCCUGAGUCGGACUGGGCUG	CCCCAUCCCCCUCCGGAGCG	UUCCUGAGUCGGACUGGGCUGCGGAGCGUCUACACGCACCCCAUCCCCCUCCGGAGCG	((((.(((..(((.((((.((((...........)))).)))))))..))).))))).	-46.8
		MDM289	dpcxb0_051142.z1.abd_31369		-3	GGCGGAUGGAGCAGGAUCCC	GCCCUGCUCCCCUGGCUGCCCA	GGCGGAUGGAGCAGGAUCCCAAGCCGCCCCGUCUGCGGCUCUGGGCCCUGCUCCCCUGGCUGCCCA	(((((..((((((((..((((((((((.......)))))).)))).)))))))).....)))))).	-56.6
		MDM290	rdpcxa0_017908.y1.abd_62848		-3	GUGGCUGUGGCGUAGACCUCAG	GAGUGGUGCUGUAGGUCACAG	GAGUGGUGCUGUAGGUCACAGACACACCUUGGAUCCCAUGUUGCUGUGGCUGUGGCGUAGACCUCAG	(((.(.(((..(((.((((((.((.((..(((...))).)))))))))))))..)))....))))).	-31.1
		MDM291	rblb_18150.y1.abd_47270		-3	CGGCCGGUGAGUGGGGCA	UCCCGGUGCUCGGCCGGA	UCCCGGUGCUCGGCCGGAGACGGCCGGUGAGUGGGGCA	(((((.(((.((((((....)))))))).).)))))))	-55
		MDM292	bdf_7741.z1.abd_9233		-3	CCGGGAGGAACUGGGCGUCUGGA	CGGGCGCCCUUUUCCUCCCUGAC	CCGGGAGGAACUGGGCGUCUGGAGCCUUAGCAUAUAACCCCGGGCGCCCUUUUCCUCCCUGAC	..((((((((..((((((((((.................))))))))))..))))))))))))	-43.03
		MDM293	rbdf_2223.y1.abd_42024		-3	CUGGGAAGCAAGGGACGAGGACCAA	GGGACCGUGCCCUUGCUCCUGGGU	GGGACCGUGCCCUUGCUCCUGGGUCUUGAGGGAGGAGAGGACUGAGACACUGGCCGUCUUCUGGGAAGCAAGGGACGAGGACCAA	((..((((.((((((((((..((....((.((...((.(........).))..)).)).))..)).))))))))))).)..))..	-42.9
		MDM294	rdpcxb0_160569.y1.abd_66133	hsa-miR-886-3p mml-miR-886-3p ptr-miR-886	-3	UGCGGGUGAGACGGAAGAACAC	GUUGUUCCCUCCUUACCCCCAGC	UGCGGGUGAGACGGAAGAACACGUGGGCAGUGACCUUGAGUGUUGUUCCCUCCUUACCCCCAGC	((.(((((((..((((.(((((..(((......)))...))))).))))...))))))).))).	-32.8
		MDM295	rbdf_26595.y1.abd_42167		-3	UGGGCUCGCGGGCUGGCCUA	GGUGAGUGUGGGAGGCGGGU	UGGGCUCGCGGGCUGGCCUACCUGCGGGCGGGCGGCUACCGGGCGCGGAGCCGGGCCCGCGGCGAUGGGUGAGUGUGGGAGGCGGGU	(.(.(((.((.(((.((((((((((((((...(((((.(((....)))))))).)))))))).).))))).))).)).))).).)))	-56
		MDM296	byb_1075.z1.abd_16423		-3	GGCGGAUGGAGCAGGAUCCC	GCCCUGCUCCCNUGGCUGCCCA	GGCGGAUGGAGCAGGAUCCCAAGCCGCCCCGUCUGCGGCUCUGGGCCCUGCUCCCNUGGCUGCCCA	(((((..((((((((..((((((((((.......)))))).)))).)))))))).....)))))).	-56.6
		MDM297	rcpg0_039059.y1.abd_55800		-3	GUCUGACUAUGUAGGGGCCUA	GGCCCUUACAUAGUCAGACUC	GGCCCUUACAUAGUCAGACUCUUGUGUGACAUAGCAGUGAGUCUGACUAUGUAGGGGCCUA	(((((((((((((((((((((((((........)))).)))))))))))))))))))))))	-57.3
		MDM298	rdpcxb0_111942.y1.abd_65635		-3	GGCGGAUGGAGCAGGAUCCC	GCCCUGCUCCACUGGCUGCCCA	GGCGGAUGGAGCAGGAUCCCAAGCCGCCCCGUCUGCGGCUCUGGGCCCUGCUCCACUGGCUGCCCA	(((((.(((((((((..((((((((((.......)))))).)))).)))))))))....)))))).	-58.4
		MDM299	rbla_96920.y1.abd_47151		-3	UGUAGAAUCCAUGGCUUUGACA	UCAAAGCCAUGGAUUCUGCAUC	UGUAGAAUCCAUGGCUUUGACACUGUCAUUCUGUCAAAGCCAUGGAUUCUGCAUC	((((((((((((((((((((((.........))))))))))))))))))))))))	-58.2
		MDM300	byc_54469.z1.abd_18146		-3.1	UAGGCAGAGCAGUGAGAG	UUCCUGUGAGUCUGCAGAGG	UUCCUGUGAGUCUGCAGAGGCUGCCCUGGGAGAACCAGUCCAUGAUGGGGGCAUAGGCAGAGCAGUGAGAG	(((((((...(((((....(((.((((((.....))))........)).)))....))))))))).)))))	-40.5
		MDM301	byc_72781.z1.abd_18401		-3.1	AGGCGCUCUGAGGAUGGUG	CCUUCUUCGGAGGCUUCC	AGGCGCUCUGAGGAUGGUGUUGGAGAGGUCCGCCCCUACUGCGAGGGGCGUCUAAGUCUUUUCGGAUACCUUCUUCGGAGGCUUCC	((((.(((((((((.((((((.((((((.((((((((......))))))).....).)))))).)))))).)))))))))))))))	-54.5
		MDM302	rbdf_19912.y1.abd_41942	hsa-miR-638 mml-miR-638	-3.1	AGGGAUCGAGUGAUGGCCUGG	CGGCGCCUCGAGGCCUGG	CGGCGCCUCGAGGCCUGGUGCCUUCCGUCAAGCCCAGGGAUCGAGUGAUGGCCUGG	.(((.((((((..(((((.((..........)))))))..))))).)...))).))	-45.5
	ssc-miR-196	MDM303	rdpcxb0_093712.y1.abd_65422	hsa-miR-196a mmu-miR-196a rno-miR-196a hsa-miR-196b mmu-miR-196b rno-miR-196b mml-miR-196a ggo-miR-196 ppy-miR-196 ptr-miR-196a ppy-miR-196-2 lla-miR-196 age-miR-196 ppa-miR-196 mdo-miR-196b rno-miR-196c mml-miR-196b cfa-miR-196b cfa-miR-196a ptr-miR-196b bta-miR-196a bta-miR-196b	-3.1	UAGGUAGUUUCAUGUUGUUGGG	CGAUAGAUGCAAAGCUGAAUCUC	CGAUAGAUGCAAAGCUGAAUCUCCCGCCCUGCUUGCUCAGCUGAUCUGUGGCUUAGGUAGUUUCAUGUUGUUGGG	(((((((((..((((((......((((...(((.....)))......))))......))))))))).))))))))	-22.5
		MDM304	dpbxa0_236288.z1.abd_29125	mml-miR-938	-3.1	AGCACUUACGGAUUCUGGGGG	CUCAGCAUCUUGGGUGAUGU	AGCACUUACGGAUUCUGGGGGUGUGUGCUCCACUGCCUCAGCAUCUUGGGUGAUGU	(.((((((.((((.((((((..(((.....)))..)))))).)))))))))).)).	-36.4
		MDM305	rbyc_27967.y1.abd_51282		-3.1	AGCGGCGCGGCUCGGUCUG	GACUGAGCCACUAAGCCCGCGGU	GACUGAGCCACUAAGCCCGCGGUGAGCGGCGCGGCUCGGUCUG	(((((((((.....((((((.....)))).)))))))))))..	-52.3
		MDM306	bdd_8141.z1.abd_5530		-3.1	AGGCGCGGACGGACCAUCCCU	GGAUGGUGCCCGACCCCGCCCAC	GGAUGGUGCCCGACCCCGCCCACCUCAGGAGGCGCGGACGGACCAUCCCU	(((((((..(((.((.((((..(....)..)))).)).))))))))))).	-53.1
		MDM307	byb_13862.z1.abd_16448		-3.1	UAUUAUCUGUGGGAUACUCGGU	UGGAUAUCCCGUGGAUAUUACA	UGGAUAUCCCGUGGAUAUUACAUGUAAAAUCAUGUAUUAUCUGUGGGAUACUCGGU	((..(((((((..((((.((((((......)))))).))))..)))))))..)).)	-34.8
		MDM308	bde_84665.z1.abd_7226		-3.1	GCGGGGUAGGAGGGAAGUGGCUGAA	CCGCCAGCUCAGCCCGGCCC	CCGCCAGCUCAGCCCGGCCCGGGGCCAAGAGGGUGGAAGGUCUCCCGGUGCCUUGAGGCGGGGUAGGAGGGAAGUGGCUGAA	(.((((.(((.((((.((((((((((....(((.((....)).))).).)))))).))).))))..))).....)))).)).	-53.3
		MDM309	bdb_94762.z1.abd_3399		-3.1	CGCGGCUGCUUGAGCUCGGGCGGC	UGCGCGCAGCCCCAGCGAG	CGCGGCUGCUUGAGCUCGGGCGGCGAAGGGUCUCGCUGGCUUCAGACCCUGCCCGCCAGGCCCAGCGCUGCGCGCAGCCCCAGCGAG	(((((((((........(.((((((..((((((.((.(((..........))).)).))))))..)))))).)))))))...)))))	-54.1
		MDM310	bd_16268.z1.abd_96		-3.1	CCAGGACAGGGCUGGGGUGACC	CAGCCCUGGCCUGUGGUCUGGGA	CAGCCCUGGCCUGUGGUCUGGGACGGGACAGGCCAUGUCCCACACAGGCACGUGCUUGUCCUCUUCCAGGACAGGGCUGGGGUGACC	..((((..((((.((..((((((.(((((((((.((((.((.....)).))))))))))))).))))))..))))))..))))....	-52.1
		MDM311	rdpaxb0_253263.y1.abd_60123		-3.1	GAGGAGGUGAGGGUAGAC	CGCCCUCUUUCCUCUA	GAGGAGGUGAGGGUAGACUGCUGGCUCGUGCCAGCUGCGCCCUCUUUCCUCUA	(((((((.((((((.(...((((((....))))))..))))))))))))))))	-40.4
		MDM312	rbdd_9409.y1.abd_39832		-3.1	UGGGCUGACUCUGAGGGGACAGAGG	UCUGUCUCCCCUCAGCAGCCCCUC	UCUGUCUCCCCUCAGCAGCCCCUCACCCCCUUCAUGGCCCCUGUGGUUGGCUUGACCUGGGCUGACUCUGAGGGGACAGAGG	((((..(((((((((((((((.(((..((..((((((...))))))..))..)))...))))))...)))))))))))))))	-52.6
		MDM313	rbyc_57396.y1.abd_51743	bta-miR-940	-3.1	GAGGCUGGAGGAGGGAGGUG	CGCCUUCUUGCAGAUCUGUGA	GAGGCUGGAGGAGGGAGGUGGGAUCUGCGCCUUCUUGCAGAUCUGUGA	(((((((.(((((((..(..(...)..).))))))).))).))).)))	-43.5
		MDM314	by_26636.z1.abd_14283	hsa-miR-1207-5p	-3.1	AGGCAGGGAGGGCUGUGGG	CUCCGCCCCUCUGCACAG	AGGCAGGGAGGGCUGUGGGCAGAGAGGGCUGGGCCGGGGCAAGAGCACCCCUCCCCUCCGCCCCUCUGCACAG	..((((((.((((.(.(((..(((.(((((..((....))...))).)).)))))).).))))))))))....	-44.8
		MDM315	rbdf_29167.y1.abd_42232		-3.1	AGGCCGGGCGCCGGUUCCA	GAGGCGGUGGCCAGCCCGGCGGCU	GAGGCGGUGGCCAGCCCGGCGGCUCGACUCUUGGUUGCUGCGAGGAGGUGGCAAUCAGGCCGGGCCAGGCCGGGCGCCGGUUCCA	(((.((((.....(((((((((((((...(((((((((..(......)..))))))))).))))))..))))))))))).)))).	-54.6
		MDM316	rbde_58694.y1.abd_40597		-3.2	CUCGGUGGGCAAGGAGGCAGGG	CUGCAGCCCCACGGAGGC	CUCGGUGGGCAAGGAGGCAGGGCCAGGGCUCUAGGAGGCCCUGCAGCCCCACGGAGGC	(((.(((((....(..((((((((............))))))))..)))))).)))))	-49.5
		MDM317	bye_65816.z1.abd_20382		-3.2	UCCGGCUGAGGCGAGCGCAAC	GGCGGCUCUACAGCGUUCGGGUG	GGCGGCUCUACAGCGUUCGGGUGUGCGUGUGCGCAUGCGUGUGCGCGUGCGUUGCUGCACUUCCGGCUGAGGCGAGCGCAAC	.(((.(((..((((...((((.(((((...(((((((((....)))))))))...))))).))))))))....))))))...	-48.8
		MDM318	bla_31246.z1.abd_12776		-3.2	GCAUGCGCCGUGCGUGGAGCG	CUCCUCCCACGCCGCGGGCCC	CUCCUCCCACGCCGCGGGCCCUGCGCAUGCGCCGUGCGUGGAGCG	((((.(.((((.((((.((.....)).)))).)))).).)))).)	-49.5
		MDM319	bdd_39869.z1.abd_5135		-3.2	GAGCAGGUCGUCAACGGCG	CCGGGAUCCUGCUGGA	GAGCAGGUCGUCAACGGCGCGCUGCUGGUCACCGUGAGCUGCGGCGAGCGCAGCUUCGCCGGGAUCCUGCUGGA	.((((((..(((..(((((.(((((.(.((.((((.....)))).)).))))))..))))).)))))))))...	-50.2
		MDM320	rbyc_98910.y1.abd_52456		-3.2	AGAGGAGGAGUAUGGUUGGUUCGA	GCGUCCCCUGCUUGUUUUUCCUCUGU	GCGUCCCCUGCUUGUUUUUCCUCUGUUUCUCUUUCACAUGAGUCUUAGAGGAGGAGUAUGGUUGGUUCGA	(...((...(((..(((((((((((...(((........)))...)))))))))))...))).))..)))	-39.6
		MDM321	byb_76237.z1.abd_17186		-3.2	UGGAGAAGAGCAGCCUGGAG	CCAAGGCUGCCACCACA	CCAAGGCUGCCACCACACCUCACCCUAUUCCCGGAGAGGGAGGGAGGUGGGCGUGGAGAAGAGCAGCCUGGAG	(((.(((((((.((((.((.((((...(((((.....)))))...)))))).))))....).)))))))))))	-49.2
		MDM322	rbya_19965.y1.abd_48936		-3.2	GACGUUGCGUCGUGGGGCG	CCCCCGACGCGACCUCAU	CCCCCGACGCGACCUCAUCCUAUGGCACCAAUUGGUGGAUUCCUGUGCGUGAAGACGUUGCGUCGUGGGGCG	(((((((((((((.((.((((((((((((....)))).....))))).).)).)).))))))))).))))))	-49.3
		MDM323	by_24869.z1.abd_14248		-3.2	GUGUAGGUGGUCCCCAGGG	CCGGGGACUGCGUAAUGCGC	CCGGGGACUGCGUAAUGCGCCAAGGGCAGAGGUUCUGCUUCCGGUGAGCGGAACCCGGUUCCCCUUUGUGUGUAGGUGGUCCCCAGGG	((((((((..(.((.(((((.(((((.((.((((((((((.....))))))))))...)).))))).))))))).)..))))))..))	-49.7
		MDM324	rbda_95638.y1.abd_36267		-3.2	UCCAACGUGGAUACCCCGGGAG	CCCCGGGCUCUGUCCUGGUGGUGU	UCCAACGUGGAUACCCCGGGAGGUCACUCUCCCCGGGCUCUGUCCUGGUGGUGU	.(((.((.((((((((.((((((....)))))).)))...))))))).))).))	-35.5
		MDM325	bl_99812.z1.abd_12577		-3.2	GCGGGCUAGGCCAGAGGG	CUCUCAUGCCAGCCCUGCUG	GCGGGCUAGGCCAGAGGGCAGCGCGUCAGGAGCCGGGUCGGGGUCAGAAGCCCUGGCCUCUCAUGCCAGCCCUGCUG	(((((((.(((.(((((.(((.((.((..((.((......)).)).)).)).))).)))))...)))))))).))))	-49.5
		MDM326	rbde_66688.y1.abd_40769		-3.2	GCGGAGAGCUGAGACCCAGGC	UGCGGGCUCAGCUCGAGCGCUU	GCGGAGAGCUGAGACCCAGGCCGCCAACUCCGGCUGCGGGCUCAGCUCGAGCGCUU	(((..((((((((.(((.(((((.......)))))..)))))))))))...)))).	-50.3
		MDM327	by_68113.z1.abd_14854		-3.2	UUGUGUGUGGUGGACUGG	AGUCCGCCGCUUUUACCGCGGCC	AGUCCGCCGCUUUUACCGCGGCCGGGCGAGCGCUCACAAAGAGUGCUUCUGCGUUGUGUGUGGUGGACUGG	((((((((((......(((((((((..((((((((.....))))))))))).)))))).))))))))))))	-50.6
		MDM328	rbdc_75119.y1.abd_38320	hsa-miR-1321 mmu-miR-1943	-3.2	AAGGGAGGAAGGAAAAGAA	CUUUUCAUUUCACGUUUCU	CUUUUCAUUUCACGUUUCUGUCUUUUUCUGAAAAGGUACCUAUUAAAAGAGAGGAAGGAAGGGAGGAAGGAAAAGAA	((((((.((((.(.(((((.((((((.((.((.((....)).))...)))))))).))))).).)))).))))))..	-24.8
		MDM329	rcpg0_093485.y1.abd_56635		-3.2	ACCAGGGCUGCUCUCAGGCUGG	AGCCUGGGUGGACUCUGGGUC	ACCAGGGCUGCUCUCAGGCUGGGACACCUGCCCAGCCUGGGUGGACUCUGGGUC	.((((((.(.(.(((((((((((.(....)))))))))))).).))))))))))	-48.7
		MDM330	rbdb_37640.y1.abd_36628		-3.2	CCUUCUCGGAACUGCGUGGCUG	GCCGCUGGGGGCCGGGCUCUGGGG	GCCGCUGGGGGCCGGGCUCUGGGGCACUUCUCCCUUCUCGGAACUGCGUGGCUG	(((((..((..(((((....((((......))))..)))))..))..)))))))	-50
		MDM331	rdpaxb0_189977.y1.abd_59578		-3.2	ACCGGCGGCUGGGAAGCGG	GCUCCCGGGAGCUGGGAG	GCUCCCGGGAGCUGGGAGCGGGUGACCGGCGGCUGGGAAGCGG	((((((((..(((((..(....)..)))))..))))).))).)	-49.3
		MDM332	rcpg0_115063.y1.abd_56918		-3.2	AGAAGGUUAGAUGUGCUGGUGGAG	CGGUCUGGCACAUGUUCUAGCCUGUCUUG	CGGUCUGGCACAUGUUCUAGCCUGUCUUGUUGUCAUGCUUACAGAAGGUUAGAUGUGCUGGUGGAG	(.(.(..(((((...((((((((.(((.((.(.....)..))))))))))))))))))..)).)))	-39.2
		MDM333	bh_54360.z1.abd_11285		-3.2	ACUGCGGCUGGGAGGGGG	UCCUUCCGGUUGUGA	ACUGCGGCUGGGAGGGGGCGCGGGAUCUGCCGGCAGUUGGAAAGCCCGCGAAACGCUCCUUCCGGUUGUGA	((...((((((((((((.((((((.(((..(....)..)))...)))))).....))))))))))))))))	-50
		MDM334	rbyd_28419.y1.abd_52792		-3.2	AGAAGUGCCUGGUGCUGGACCU	AGCCAGCACCAGGUGAGUAGCC	AGCCAGCACCAGGUGAGUAGCCGCUGGCCCGCCCCCGCCGCUUGCGCUGCUUCUCUCAGAAGUGCCUGGUGCUGGACCU	(((((((((((((((((((((.((.(((..((....)).))).)))))))))...........))))))))))))..))	-49.3
		MDM335	bda_26981.z1.abd_1507		-3.2	CUCGGACGCAGGAGGCCGGCGU	CUCGGCCCCCCCGUCCAUACC	CUCGGACGCAGGAGGCCGGCGUAGACCUACCUGUCAGCCUCGGCCCCCCCGUCCAUACC	...(((((..((.((((((.((.(((......))).)).))))))))..))))).....	-38.8
		MDM336	bde_0805.z1.abd_5806		-3.3	UCAGCCUGACCCUCCCCACACA	UGCUUCCUGGGGGGGGCAGGUUCCUG	UGCUUCCUGGGGGGGGCAGGUUCCUGUGAAGCCACUGCUGGAACUCAGCCUGACCCUCCCCACACA	((.....(((((((((((((((...((..(((....)))...))..)))))).)))))))))))))	-47.1
		MDM337	rby_53695.y1.abd_48134		-3.3	GCACCCCAGAGUGAGGAGGACG	GACAUGUCCCUGUGGGGAGCAG	GACAUGUCCCUGUGGGGAGCAGAGCCUCUGCACCCCAGAGUGAGGAGGACG	(.(.(.((.((.(((((.((((.....)))).))))).)).)).).)..))	-38.2
		MDM338	rbdf_23449.y1.abd_42056		-3.3	CGCUGUGGGCUUGGUGCGGGC	CACGCCCCACCUACAGCGAC	CACGCCCCACCUACAGCGACUGCGCAGGCUCCAGCGAAGCGCUGUGGGCUUGGUGCGGGC	(.(((.((((((((((((.((.(((.(....).))).)))))))))))..))).))))))	-46.7
		MDM339	rbde_40159.y1.abd_40389		-3.3	CAAGGCAGAGAGAGGGGGA	CCCCUCCUUCUCUGGCAAUAGGG	CAAGGCAGAGAGAGGGGGAGGGUUGCACGACACAUGCCGAUUCCUGCUUCUCACCCCUCCUUCUCUGGCAAUAGGG	(..(.((((((((((((((((...(((.((...........)).))).)))).))))))..)))))).)....)))	-37.1
		MDM340	rbyd_15979.y1.abd_52598		-3.3	GAAAGAGAGGCUGAUGGCUGA	UGCGGUUUGCCUGUGUAGCGU	UGCGGUUUGCCUGUGUAGCGUUGCGGUGAGGGCGGCCCGCCAGUCCUGCCGCGAGGAAAGAGAGGCUGAUGGCUGA	.((.(((.((((.(.(..(.(((((((.(((((((....)).)))))))))))).)..).).)))).))).)).))	-48.5
		MDM341	rdpaxb0_011039.y1.abd_57877		-3.3	CUGGAGUGUGGCGGAGGCCUG	GGCAGCGCUCCCUCUUCAGGG	CUGGAGUGUGGCGGAGGCCUGAGCCGAAUGCUGACCAGGAGAGCCUGGAGCUACGGCUGCUUAACCAGGCAGCGCUCCCUCUUCAGGG	((((((.(..(((...((((((((((...(((..(((((....))))))))..))))).......)))))..)))..)..))))))))	-47.21
		MDM342	rbla_16334.y1.abd_46265		-3.3	GCGCACGUGGGUGGCGGA	CGUAGGGCUGGCGCUGUGCGG	GCGCACGUGGGUGGCGGAGAGGCCAGAGAAAUGGCGAGUUCCGUAGGGCUGGCGCUGUGCGG	((((((((.(((.((((((..((((......))))...))))))...))).))).)))))).	-46.3
		MDM343	bdf_28394.z1.abd_8251		-3.3	CGGCUGUGAGCUGAGGGGUAGGAGG	UCCUCCCUAGGCUCCUAGCGGCGGC	CGGCUGUGAGCUGAGGGGUAGGAGGCGAGUUCCGGGAUUCCGGAUCCUCCCUAGGCUCCUAGCGGCGGC	((((((.(((((..((((.((((.......(((((....))))))))))))).))))).))))..))))	-47.51
		MDM344	dpbxa0_202402.z1.abd_28818		-3.3	AAGGACAGAGGGGAGGAGU	UGUGCCUCCCUUCUGAGUGGGU	UGUGCCUCCCUUCUGAGUGGGUCUUUCGAAUCUGGAGGCCAAGGAAGGACAGAGGGGAGGAGU	(...(((((((((((....(((((((.......))))))).........))))))))))))))	-33.32
		MDM345	dpcxb0_053696.z1.abd_31397		-3.3	GCGCCUGUCUUGGACGGCUCU	AGCCGUCCAAGAUGGGCGAAG	GCGCCUGUCUUGGACGGCUCUGGUCUUUGAAGAACAUGGAGCCGUCCAAGAUGGGCGAAG	.(((((((((((((((((((((.(((....)))...)))))))))))))))))))))...	-47.7
		MDM346	rdpaxb0_191638.y1.abd_59584		-3.3	AGGUCCGGAUGAAAGCAGG	UCGCUCACCCAGGCCGGACCUGU	UCGCUCACCCAGGCCGGACCUGUCGUCACGGCCCAGAGAAGUGUCUGUGUGCCGGAAGAGGUCCGGAUGAAAGCAGG	(.(((....((..((((((((....((.((((.((.(((....))).)).))))))..)))))))).))..))))))	-48.1
		MDM347	rbya_6314.y1.abd_49440		-3.3	AGGACCGUGGAGAGCCAGCGCC	UGACGCUCUCGUAUGGUAGCGA	UGACGCUCUCGUAUGGUAGCGAGGUUGCUCCUUAGGACCGUGGAGAGCCAGCGCC	((..((((((.((((((...((((.....))))...))))))))))))...))))	-47.4
		MDM348	dpbxa0_024833.z1.abd_27223		-3.3	ACCUGCGGGCAGCUCCAGA	UGGGGCUCCCCCAGCCAA	ACCUGCGGGCAGCUCCAGAGCCUCCGUCAUUUGCUAUGUGGGCGCGGGCUGAUGCUCUGGGGCUCCCCCAGCCAA	..(((.(((.(((((((((((.((.(((...((((.....))))..))).)).))))))))))).))))))....	-47.2
		MDM349	rdpaxb0_065726.y1.abd_58515		-3.3	CAAGGCAGAGAGAGGGGGA	CCCCUCCUUCUCUGGCAAUAGGG	CAAGGCAGAGAGAGGGGGAGGGUUGCACGACACAUGCCAAUUCCUGCUUCUCACCCCUCCUUCUCUGGCAAUAGGG	(..(.((((((((((((((((...(((.((...........)).))).)))).))))))..)))))).)....)))	-37.1
		MDM350	rbyc_86526.y1.abd_52221		-3.3	AGGCGCAGAGAUACGCGAG	CGCGUAUCCUGCGUCAGG	AGGCGCAGAGAUACGCGAGGCGGGGUGGAGCCAUGCGGCGGCGCGUAUCCUGCGUCAGG	.(((((((.((((((((..((.(.(((....))).).))..)))))))))))))))...	-46.9
		MDM351	bde_79273.z1.abd_7057		-3.3	GCGGGGUGGGGAGCAAGGCG	CCCCUCCCCCGCCCGUGG	GCGGGGUGGGGAGCAAGGCGCCGGCCGCCCGCGCCCCUCCCCCGCCCGUGG	((((((.((((((...(((((.((...)).))))).))))))).)))))))	-47
		MDM352	rbd_35095.y1.abd_34471		-3.3	GAAAGGAUACGUGUACUGGUCA	ACCAAUACACGUAUCCUUUUAU	GAAAGGAUACGUGUACUGGUCAAGAGCAUGACCAAUACACGUAUCCUUUUAU	(((((((((((((((.((((((......)))))).)))))))))))))))))	-48
		MDM353	rbyc_29514.y1.abd_51311		-3.3	GAGAUUUCGGGACUGGUGCAG	GGGCCAGUCUCGUGGCAUUGU	GAGAUUUCGGGACUGGUGCAGCGAGGGCCAGUCUCGUGGCAUUGU	((..(..((((((((((.(.....).))))))))))..)..))))	-37.8
		MDM354	rbya_52739.y1.abd_49313		-3.3	CAGGAGAGAGCCCAAGAAC	CCUUGGGCUCUGGCUGUGUG	CAGGAGAGAGCCCAAGAACAGGAGGCAGGGCUGGGCGGGGACCGCUGGCCACUUGACCUUGGGCUCUGGCUGUGUG	((((..((((((((((..((((.(((..(((.((.......))))).))).))))..))))))))))..)).))..	-48.4
		MDM355	rbyc_90842.y1.abd_52294		-3.3	CGGUGCAGUGGGAGGAGGGGUAAG	GUCUCCAGGGUCUCAGUGCCCCAG	GUCUCCAGGGUCUCAGUGCCCCAGGUCCUGGAAGGUGCGGGCGGUGUGUCUCUGGGGUCUCGGUGCAGUGGGAGGAGGGGUAAG	..((((....(((((.(((((.((..((..((.((..((.....))..))))..))..)).)).))).)))))...))))...)	-47.2
		MDM356	dpbxa0_096747.z1.abd_27900		-3.3	UCAGGGCUCUGGAUGCCCCGCAG	GUGGGGCCUCAGAGACUCGGGAGG	GUGGGGCCUCAGAGACUCGGGAGGACCCUCAGGGCUCUGGAUGCCCCGCAG	(((((((.((((((.(((..(((....))).)))))))))..)))))))))	-45.84
		MDM357	dpcxb0_032883.z1.abd_31175		-3.3	UGGACCAGAACUCAGGGACUGAAGA	GUCAGUCACCUCUGGGAUCACA	UGGACCAGAACUCAGGGACUGAAGACCUGGGCGGGGGUCUCGUCCUUAGACCUGGCCUCCUGCCCAUCCUGUCAGUCACCUCUGGGAUCACA	(((.(((((.....((((((((.....((((((((((((..(((....)))..)))).)))))))).....)))))).)))))))..))).)	-46.2
		MDM358	rbdg_39259.y1.abd_44140		-3.3	CCUCUGGACGGUCCGGAGAGAACA	UUCUCUAAACGAGGCCGUCCGGCG	UUCUCUAAACGAGGCCGUCCGGCGGGCUCGGCAGCCGCCUCUGGACGGUCCGGAGAGAACA	((((((...((.(((((((((((((.((....)))))))...)))))))))).))))))..	-47.4
		MDM359	rdpbxa0_068312.y1.abd_60876		-3.4	GGGACUGGGAAAUGAUGCUGCCC	GCAGUGUAAAGGAGCCCUUCCCAA	GCAGUGUAAAGGAGCCCUUCCCAAGGCCAGAGCAGGCCAAGGGACUGGGAAAUGAUGCUGCCC	(((((((.......(((.((((..((((......))))..))))..))).....)))))))))	-45
		MDM360	dpcxb0_006458.z1.abd_30834		-3.4	GGGGGUUAAGGAUGCAGUGUUG	GCAUUGUCUCUGAGGCCUUGUG	GCAUUGUCUCUGAGGCCUUGUGGGUUUGGUCCCCGGCCUGGCCCAGGGGGUUAAGGAUGCAGUGUUG	(((((((.(((..((((((.(((((..(((.....)))..))))).))))))..))).)))))))))	-44.1
		MDM361	rdpbxa0_076034.y1.abd_60947		-3.4	ACGGACCACAAUGAGGACAGCACC	GGCGAGGACUAUGCAGCUGUGGUCUGG	ACGGACCACAAUGAGGACAGCACCACAGAGAUGCUGCAGGAGUGGCUGGCUGCUGUGGGCGAGGACUAUGCAGCUGUGGUCUGG	(..(((((((.((((..(.((.((((((((..((..(....)..))...)).))))))))..)..))...))..))))))))))	-45.1
		MDM362	rbdf_16742.y1.abd_41848		-3.4	AGGGCUGAACAAGAGGGGC	UCCUCUUAAGUCCCAG	UCCUCUUAAGUCCCAGCUUAUUGCUUGAAGAGCAGUGGCUAGGGCUGAACAAGAGGGGC	(((((((.(((((.((((.(((((((...))))))))))).)))))....)))))))))	-36.1
		MDM363	rbyd_85612.y1.abd_53381		-3.4	UGGCGGCUGGGCUCGGCAG	CCCGGGCCCGGCCCCAUG	UGGCGGCUGGGCUCGGCAGCGCAUCCAGCGCAGCGCGGCGCCCCGGGCCCGGCCCCAUG	(((.((((((((((((..((((.....(((...))).)))).)))))))))))))))))	-44.5
		MDM364	cpg0_066757.z1.abd_22848		-3.4	UUGCGGAGGGCUCCAGGCA	CCUGGGGCGUCGCUUCUAGG	CCUGGGGCGUCGCUUCUAGGCUGGGGAACUGGCUAGGUCAGCUGUUCUGGCCUCCCACUGGGCUUUGCGGAGGGCUCCAGGCA	((((((((.((((....(((((.((((...(((((((........)))))))))))....))))).))))...))))))))).	-44.8
		MDM365	rdpcxa0_032071.y1.abd_63061		-3.4	ACAGGACUGGGUGUCCCAU	GGUCCAGCCCCAGCCCUGUCU	ACAGGACUGGGUGUCCCAUGUCUCACCUGGUCCAGCCCCAGCCCUGUCU	(((((.(((((((..(((.(.....).)))..))..))))).)))))).	-43.8
		MDM366	byd_94825.z1.abd_19997		-3.4	UAGCUACGGUCGGAGGGUCAG	GACCCCCGUCGACCGUGCC	UAGCUACGGUCGGAGGGUCAGUGGGGCCGGCUUCCUGACCCCCGUCGACCGUGCC	(....((((((((.(((((((.((((....)))))))))))...)))))))))))	-44.5
		MDM367	bla_59311.z1.abd_13103		-3.4	CCCGCUUGGACAGCAGAAG	UUGGCUGUUCACAGCCGGGA	CCCGCUUGGACAGCAGAAGCAGAACGAGGGUUUUGUCCAGCCUGAGAGCCUGUCUGUUGGCUGUUCACAGCCGGGA	((.(((((((((((...((((((....(((((((..........))))))).)))))).)))))))).))).))).	-43.9
		MDM368	cpg0_142165.z1.abd_23907		-3.4	CCUCUUGGAGAGUAGGUCGG	GAACUUAUUUCUCAGGCAUGGUG	CCUCUUGGAGAGUAGGUCGGGUCUGUCGCCCACUGAACCACAGUGGGUGGGAACUCCUGAACUUAUUUCUCAGGCAUGGUG	((.((((..((((((((((((..(.((((((((((.....)))))))))).)...)))).))))))))..))))...))))	-44
		MDM369	byc_24919.z1.abd_17708		-3.4	CAAGCUCCUCUGAAGCCAA	GGCUUUAGGGGAGCUGAGG	GGCUUUAGGGGAGCUGAGGGUGGGACUCGGGGUGGCGCCCUCAGCUGAUCUCUCUUCCCAAGCAAGCUCCUCUGAAGCCAA	(((((((((((((((.....(((((...((((((((.......))).)))))...)))))....)))))))))))))))..	-44.7
		MDM370	bdb_26886.z1.abd_2620		-3.4	ACUGGCGGGAUCCGGAUAUCCU	GAUUUUCCGGUUUCUGCUCGCUAGGCU	GAUUUUCCGGUUUCUGCUCGCUAGGCUGCGCUUCUCCGGGAAGGCGACUGGCGGGAUCCGGAUAUCCU	(((..(((((......((((((((..(((.((((.....))))))).))))))))..))))).)))..	-45.3
		MDM371	bdb_0955.z1.abd_2412	hsa-miR-886-3p mml-miR-886-3p ptr-miR-886	-3.4	CGCGGGUGGGAAUGGGAAGG	CCCCCACCCCCGCCCCGGC	CCCCCACCCCCGCCCCGGCUGACGCAAGAACCUGGCGGGCCGCGGGUGGGAAUGGGAAGG	((((((..((((((((((((..(((.((...)).)))))))).)))))))..)))...))	-49.5
		MDM372	cpg0_069146.z1.abd_22897		-3.4	GAGUGAGGAUGAAGAAGAUGAUU	GCACCUAGUUAACCAGCGCUCAU	GAGUGAGGAUGAAGAAGAUGAUUACCAGGUACUGGGUCUGAUGAGGGCCUGGGACCUCGAUGCACCUAGUUAACCAGCGCUCAU	(((((.((.(((...((.((....(.((((.(..(((((.....)))))..).)))).)...)).))..))).))..))))).)	-32.5
		MDM373	rbdc_85815.y1.abd_38450		-3.4	GCGGAGAGGGAAGAGCAGAG	CUCGCUCCAUCCCCCUCUCCCAG	CUCGCUCCAUCCCCCUCUCCCAGUGUCUCGGGCCAAACCCCAGGGUGAAGGCGGAGAGGGAAGAGCAGAG	((.((((.....(((((((((..(..(..(((......)))..)..)...).))))))))..)))))).)	-43.5
		MDM374	rcpg0_002489.y1.abd_55252		-3.4	CUCAUAGGGCAGGUAGAUGGA	UACCUGCCUGUCAAGUGAGCA	UACCUGCCUGUCAAGUGAGCAGUGACUUUAACAUUCCUGGGAAGCCCAGGUGUCAGGGUCGUUAGGCUCAUAGGGCAGGUAGAUGGA	((.(((((((((..((((((..(((((((.(((..((((((...))))))))).)))))))....))))))..))))))))).))).	-45.2
		MDM375	dpbxa0_248083.z1.abd_29210		-3.4	CUGCAGGGCUGUGCACGG	CCGCACAGCCCAGUGUG	CCGCACAGCCCAGUGUGUGGGACCUGGUGACUCAGGAGCUACCCUGCAGGGCUGUGCACGG	(((((((((((.(((.((((..(((((....)))))..)))).).)).)))))))))..))	-45.21
		MDM376	bdb_34355.z1.abd_2727		-3.4	CUGCUGCGCCUGAGAUGAGUA	GUCGUUUCGGGCGCGGGCGCUAGAC	CUGCUGCGCCUGAGAUGAGUAAACUGUCGUUUCGGGCGCGGGCGCUAGAC	((((((((((((((((((........)))))))))))))))....)))).	-44.9
		MDM377	dpaxb0_267076.z1.abd_26870		-3.4	GGGACUGGGAAAUGAUGCUGCCC	GCAGUGUAAAGGAGCCCUUCCCAA	GCAGUGUAAAGGAGCCCUUCCCAAGGCCAGAGCAGGCCAAGGGACUGGGAAAUGAUGCUGCCC	(((((((.......(((.((((..((((......))))..))))..))).....)))))))))	-45.8
		MDM378	bdc_48916.z1.abd_4087		-3.4	AAAGGACAGCACGCUCACCGAA	GGGUGCGUGUGUCUGUCUGUCUG	AAAGGACAGCACGCUCACCGAACCAGUAAGUUCGCCCUGCCUGGUCAGGGCCUUGCGGGGGGGGGGGGUGCGUGUGUCUGUCUGUCUG	...(((((((((((.((((...((.......((.((((((..(((....)))..)))))).)))).)))).))))).)))))).))))	-44.91
		MDM379	bdg_13046.z1.abd_9878		-3.4	AGAGGAAGGACUCCAGCCUGUGC	UGCGGCUGGGGAGCUUUCUCUGC	UGCGGCUGGGGAGCUUUCUCUGCUUGGAAAGCUGCAGAGGAAGGACUCCAGCCUGUGC	...((((((((..((((((((((..........))))))))))..)))))))).....	-44.1
		MDM380	rcpg0_157214.y1.abd_57563	hsa-miR-654-5p hsa-miR-541 mml-miR-654-5p bta-miR-541	-3.4	AGGUGGGCUGAGCGUGCGGAA	CCGCGCGCCGCUCCUGCCGCA	AGGUGGGCUGAGCGUGCGGAACGCUUGGGGACCCCAGGGGGCUCGCCUGGCUCCCAGCCGCCGCGCGCCGCUCCUGCCGCA	.((..((.((.((((((((...(((.((((...(((((.(...).))))).)))))))..))))))))))..))..))...	-49.9
		MDM381	rdpaxb0_164332.y1.abd_59339		-3.4	GUGUUGGAAGUGGCUAAGA	UGUGAGCCACCUCCGGCAUCC	GUGUUGGAAGUGGCUAAGACUCAGGCUGGGAGGCGGGUCGGGUUUGUGAGCCACCUCCGGCAUCC	((((((((.((((((.((((((.((((.(....).))))))))))...)))))).))))))))))	-45.5
		MDM382	rbdb_1594.y1.abd_36377		-3.4	AGAGGUUCGGCUGUGCGGGCA	CUCCGGGGACGGCCGCUGCACCUGC	AGAGGUUCGGCUGUGCGGGCACUGCGCUCCGGGGACGGCCGCUGCACCUGC	....((.(((((((.(((((.....)).)))...)))))))..)).))).)	-29.2
		MDM383	dpcxa0_010123.z1.abd_29477		-3.4	GCUGGGCCCCAGCACUGG	GGGCUGGCCUCCAGCUG	GCUGGGCCCCAGCACUGGGACAGAACCCGGGCUGGCCUCCAGCUG	((((((..(((((.(((((......))))))))))..))))))))	-43.8
		MDM384	bya_76341.z1.abd_16126	hsa-miR-886-3p mml-miR-886-3p ptr-miR-886	-3.4	CGCGGGUGGGAAUGGGAAGG	CCCCCACCCCCGCCCCGGC	CCCCCACCCCCGCCCCGGCUGACGCAAGAACCUGGCGGGCCGCGGGUGGGAAUGGGAAGG	((((((..((((((((((((..(((.((...)).)))))))).)))))))..))))..))	-50.4
		MDM385	rdpbxa0_156570.y1.abd_61681		-3.4	AGCGGACCCGUUUGAGGAGAGUUA	UCUCUCCGCUCGUCCGCCCU	AGCGGACCCGUUUGAGGAGAGUUACGGCCUCAGGGUUGAGAGGCCCUCCUCGGCCUCUCCUCCCUCCCCCUCUCUCCGCUCGUCCGCCCU	.((((((..((....((((((....((....((((..((((((((......))))))))..))))))....))))))))..))))))...	-44.5
		MDM386	rbyb_76356.y1.abd_50718		-3.4	GCGGCGGAGGGGAAGCGC	GCUCCCCUCCUCUUCUC	GCUCCCCUCCUCUUCUCCCUUUGCUUUUCUCCAUGCGGCAGAGAGGGCGGCGGAGGGGAAGCGC	((((((((((.((.(((.(((((((...........))))))).))).)).))))))).)))))	-44.4
		MDM387	rbde_65486.y1.abd_40741		-3.5	GUGUUGGAAGUGGCUAAGA	UGUGAGCCACCUCCGGGCAUCC	GUGUUGGAAGUGGCUAAGACUCAGGCUGGGAGGCGGGUCGGGUUUGUGAGCCACCUCCGGGCAUCC	((((((((.((((((.((((((.((((.(....).))))))))))...)))))).))).)))))))	-41.7
		MDM388	rdpcxb0_201061.y1.abd_66552		-3.5	UGGGCAGGAAGGUGGGAUCU	GUCCUCAGCACCUUCUUGGCCAUC	GUCCUCAGCACCUUCUUGGCCAUCUUCCUGGGCAGGAAGGUGGGAUCU	((((....((((((((((.(((......))).))))))))))))))))	-42.3
	ssc-miR-664-3p	MDM389	rbda_69210.y1.abd_35976	mmu-miR-762	-3.5	AGGGCUGGGAGAUGUUGGG	UAGCUCGCCGCCCUGU	UAGCUCGCCGCCCUGUGGGGCAGAAGCACGAAGGGCUGGGAGAUGUUGGG	((((((.(((((((.((..((....)).)).))))).))..)).))))))	-46.8
		MDM390	bh_19356.z1.abd_10714		-3.5	AGGUCCUGGAGGUAAGCUG	GCUCACCUCGAGGACCACC	GCUCACCUCGAGGACCACCUUGCGCAUGCGCUCCAGGUCCUGGAGGUAAGCUG	(((.(((((.((((((.....(((....)))....)))))).))))).)))))	-42.2
		MDM391	bdf_91752.z1.abd_9608		-3.5	UGAUCUGGGCUUGGUUGAAUCC	AUUCAGCUAACGGCAGAUCAUG	AUUCAGCUAACGGCAGAUCAUGUGCUGUGUUUAUGAUCUGGGCUUGGUUGAAUCC	((((((((((...(((((((((.((...)).)))))))))...))))))))))))	-42.7
		MDM392	rbda_96177.y1.abd_36289		-3.5	AUCAGGGUCGGGCCUGG	UGGACCCAGAUCUGAUUA	AUCAGGGUCGGGCCUGGUACUUGGUAGGGAGACAUGAGAUUUGGACCCAGAUCUGAUUA	((((((.(((((((..((.((((....(....).))))))..)).))).))))))))))	-28.8
		MDM393	rbdb_99683.y1.abd_37398		-3.5	CAGCUGCAGCCGCUCUCU	CGGGACGGCGCGGCUAGA	CGGGACGGCGCGGCUAGAGGCCAAGGCCUCCAGCUGCAGCCGCUCUCU	.(((.((((((((((.(((((....))))).)))))).)))))))..)	-43
		MDM394	rdpcxb0_073602.y1.abd_65182	mmu-miR-296-3p hsa-miR-296-3p rno-miR-296 mml-miR-296-3p ptr-miR-296 bta-miR-296	-3.5	CAGGGUUGGGUUGGGAGGGUC	CCACUUCGAGGCUUCCCGGUGAG	CCACUUCGAGGCUUCCCGGUGAGGCGCAUUUCUCAGGGUUGGGUUGGGAGGGUC	((.((((.((.((.(((..(((((......))))))))..)).)).))))))..	-38
		MDM395	bh_1136.z1.abd_10619		-3.5	AUUUCCAGGCCUCUCCCUAG	GGGGAGGGCCUGGAAAUCG	AUUUCCAGGCCUCUCCCUAGGUGGAAUGAAUUGAAUCUCGGGGGGGAGGGCCUGGAAAUCG	(((((((((((.((((((...((..((.......))..))..)))))))))))))))))).	-41.9
		MDM396	rdpcxb0_088868.y1.abd_65373		-3.5	CACUCUGUGGUGUCUGGUU	UGAGAUACACAGGUGUU	CACUCUGUGGUGUCUGGUUCACACUCGGUGGGGCUGUGGGAACAAGCCCAGAGUGUGGCAUGAGAUACACAGGUGUU	(((.(((((.(((((.((((((((((....(((((.((....))))))).)))))))).)).)))))))))))))..	-41.6
		MDM397	rbyc_55980.y1.abd_51728		-3.5	CAGUGAGGUCGUCGUGACAGA	UGUCACAUGGGGUCCUGGG	UGUCACAUGGGGUCCUGGGGGGAAGAGGAUGUGCGGGGAAACCGGAAAUCCUAGUGAAACCAGUGAGGUCGUCGUGACAGA	((((((((((..((((((.......(((((...(.((....)).)..))))).......)))).))..)))).))))))..	-42.34
	ssc-miR-485-3p	MDM398	rdpaxb0_236712.y1.abd_60006		-3.5	GAGAGAGGAGAGUAGAAGGG	CAGAGGCUUGGGCUCCCUCUUCA	CAGAGGCUUGGGCUCCCUCUUCAGCAGAUGGAGGUGGAGAGAGGAGAGUAGAAGGG	(....(((....(((((((((((.(.......).))))))).)))))))....)))	-41.6
		MDM399	rbdb_87269.y1.abd_37188		-3.5	GCCGGAGGGCGGAGCUGGGCU	CCCGGCUCCCCUCCCUUCGGCGC	CCCGGCUCCCCUCCCUUCGGCGCUCGUGCCGGAGGGCGGAGCUGGGCU	(((((((((...((((((((((....)))))))))).)))))))))))	-41.8
