# Supplementary material for: Deciphering the porcine intestinal microRNA transcriptome
Source: BMC Genomics. 2010 Apr 30;11:275. doi: 10.1186/1471-2164-11-275 (PMC2873480; doi:10.1186/1471-2164-11-275)
Supplement: Additional file 2 — Identified conserved porcine mature miRNAs by homology search. Mature porcine miRNAs were identified from deep sequencing data by performing a search for conserved miRNAs among the sequencing reads. [file 1471-2164-11-275-S2.TXT]

identical with miRBase 14.0 & Nielsen et al. (2009)	conserved miRBase 14.0	internal ID	sequence
ssc-let-7d		CNG4	AGAGGTAGTAGGTTGCATAGTT
ssc-let-7d		CNG64	AGAGGTAGTAGGTTGCATAGTA
ssc-let-7e		CNG3	TGAGGTAGGAGGTTGTATAGTT
ssc-let-7f		CYG1	TGAGGTAGTAGATTGTATAGTT
ssc-miR-1		CNG2	TGGAATGTAAAGAAGTATGTAT
ssc-miR-100		CNG52	AACCCGTAGATCCGAACTTGTGA
ssc-miR-101a		CNG25	GTACAGTACTGTGATAACTGAA
ssc-miR-103		CNG22	AGCAGCATTGTACAGGGCTATGT
ssc-miR-106b		CNG32	TAAAGTGCTGACAGTGCAGATA
ssc-miR-107		CNG36	AGCAGCATTGTACAGGGCTATT
ssc-miR-10a		CNG14	TACCCTGTAGATCCGAATTTGT
ssc-miR-122		CNG101	TGGAGTGTGACAATGGTGTTTGA
ssc-miR-125a		CNG60	TCCCTGAGACCCTTTAACCTGT
ssc-miR-126-3p		CNG100	CGTACCGTGAGTAATAATGCGA
ssc-miR-126-3p		CYG13	TCGTACCGTGAGTAATAATGCG
ssc-miR-126-5p		CNG86	CATTATTACTTTTGGTACGCGA
ssc-miR-127		CNG90	TCGGATCCGTCTGAGCTTGGCT
ssc-miR-1274		CNG78	TCCCTGTTCGGGCGCCA
ssc-miR-1277		CNG118	TACGTAGATATATATGTATTTT
ssc-miR-128		CNG62	TCACAGTGAACCGGTCTCTTTA
ssc-miR-129		CNG84	AAGCCCTTACCCCAAAAAGCAT
ssc-miR-1306-3p		CNG105	ACGTTGGCTCTGGTGGTGATGT
ssc-miR-1307		CNG80	CTCGGCGTGGCGTCGGTCGTGG
ssc-miR-1308		CYG17	GCATGGGTGGTTCAGTGGTA
ssc-miR-130b		CNG43	CAGTGCAATGATGAAAGGGCAT
ssc-miR-139-3p		CNG108	TGGAGACGCGGCCCTGTTGGAGT
ssc-miR-139-5p		CNG63	TCTACAGTGCACGTGTCTCCAGT
ssc-miR-139-5p		CNG77	TCTACAGTGCACGTGTCTCCAG
ssc-miR-140*		CNG65	TACCACAGGGTAGAACCACGGCC
ssc-miR-140*		CNG19	TACCACAGGGTAGAACCACGGAA
ssc-miR-142		CNG18	CCCATAAAGTAGAAAGCACTA
ssc-miR-143		CNG13	TGAGATGAAGCACTGTAGCTCT
ssc-miR-144		CNG117	TACAGTATAGATGATGTACTA
ssc-miR-145		CNG61	GTCCAGTTTTCCCAGGAATCCCA
ssc-miR-146		CNG58	TGAGAACTGAATTCCATGGGTTA
ssc-miR-148b		CNG48	TCAGTGCATCACAGAACTTTGT
ssc-miR-151-3p		CNG37	CTAGACTGAAGCTCCTTGAGGA
ssc-miR-151-5p		CNG56	TCGAGGAGCTCACAGTCTAGTA
ssc-miR-151-5p		CYG7	TCGAGGAGCTCACAGTCTAGT
ssc-miR-152		CNG12	TCAGTGCATGACAGAACTTGG
ssc-miR-15b		CNG29	TAGCAGCACATCATGGTTTACA
ssc-miR-16		CNG15	TAGCAGCACGTAAATATTGGCG
ssc-miR-168a		CNG33	TCGCTTGGTGCAGATCGGGAC
ssc-miR-17		CNG55	CAAAGTGCTCACAGTGCAGGTAG
ssc-miR-17		CNG46	CAAAGTGCTTACAGTGCAGGTAG
ssc-miR-181a		CYG3	AACATTCAACGCTGTCGGTGAGTTT
ssc-miR-181a		CNG54	AACATTCAACGCTGTCGGTGAGA
ssc-miR-184		CNG85	TGGACGGAGAACTGATAAGGGTT
ssc-miR-1842		CNG73	TTGGCTCTGCGAGGTCGGCTCA
ssc-miR-185		CNG10	TGGAGAGAAAGGCAGTTCCTGA
ssc-miR-186		CNG113	CAAAGAATTCTCCTTTTGGGCA
ssc-miR-191		CNG11	CAACGGAATCCCAAAAGCAGCTG
ssc-miR-192		CNG1	CTGACCTATGAATTGACAGCCA
ssc-miR-192		CYG14	CTGACCTATGAAATGACAGCC
ssc-miR-193a-5p		CNG67	TGGGTCTTTGCGGGCGAGATGA
ssc-miR-195		CNG57	TAGCAGCACAGAAATATTGGCA
ssc-miR-196b		CNG110	TAGGTAGTTTCCTGTTGTTGGA
ssc-mir-199a-3p		CNG6	ACAGTAGTCTGCACATTGGTT
ssc-mir-199a-5p		CNG83	CCCAGTGTTCAGACTACCTGTT
ssc-mir-199b-3p		CNG74	ACAGTAGTCTGCACATTGGCT
ssc-mir-199b-5p		CNG96	CCCAGTGTTTAGACTATCTGTT
ssc-miR-19b		CNG53	TGTGCAAATCCATGCAAAACTGA
ssc-miR-20		CYG11	TAAAGTGCTTATAGTGCAGGTAG
ssc-miR-203		CNG47	TGAAATGTTTAGGACCACTAGT
ssc-miR-206		CNG41	TGGAATGTAAGGAAGTGTGTGA
ssc-miR-210		CNG76	CTGTGCGTGTGACAGCGGCTGA
ssc-miR-221		CNG20	AGCTACATTGTCTGCTGGGTTT
ssc-miR-222		CNG30	AGCTACATCTGGCTACTGGGTCT
ssc-mir-22-3p		CNG31	AAGCTGCCAGTTGAAGAACTGT
ssc-miR-22-5p		CNG91	AGTTCTTCAGTGGCAAGCTTTA
ssc-miR-23a		CYG4	ATCACATTGCCAGGGATTTCCA
ssc-miR-23b		CYG12	ATCACATTGCCAGGGATT
ssc-miR-24-3p		CNG103	TGGCTCAGTTCAGCAGGCACAGT
ssc-miR-24-3p		CYG2	TGGCTCAGTTCAGCAGGAACAG
ssc-miR-25		CNG5	CATTGCACTTGTCTCGGTCTGA
ssc-miR-27a		CNG116	TTCACAGTGGCTAAGTTCCGA
ssc-miR-27a		CNG99	TTCACAGTGGCTAAGTTCCGT
ssc-miR-27b		CNG27	TTCACAGTGGCTAAGTTCTGC
ssc-miR-28-5p		CYG16	AAGGAGCTCACAGTCTATTG
ssc-miR-299		CNG120	TATGTGGGACGGTAAACCGCTT
ssc-miR-30b-5p		CNG69	TGTAAACATCCTACACTCAGCT
ssc-miR-30e-3p		CNG35	CTTTCAGTCGGATGTTTACAGT
ssc-mir-30e-5p		CNG28	TGTAAACATCCTTGACTGGAAGCT
ssc-miR-320		CNG8	AAAAGCTGGGTTGAGAGGGCGA
ssc-miR-330		CNG39	GCAAAGCACACGGCCTGCAGAGA
ssc-miR-331-3p		CNG44	GCCCCTGGGCCTATCCTAGAA
ssc-miR-340		CNG34	TTATAAAGCAATGAGACTGATT
ssc-miR-342		CNG59	TCTCACACAGAAATCGCACCCGT
ssc-miR-345-3p		CYG15	CCCTGAACTAGGGGTCTGGAG
ssc-miR-34c		CNG94	AGGCAGTGTAGTTAGCTGATTG
ssc-miR-361-5p		CNG82	TTATCAGAATCTCCAGGGGTAC
ssc-miR-363		CNG23	AATTGCACGGTATCCATCTGTA
ssc-miR-363		CNG49	AATTGCACGGTATCCATCTGT
ssc-miR-378		CYG5	ACTGGACTTGGAGTCAGAAG
ssc-miR-379		CNG98	TGGTAGACTGTGGAACGTAGG
ssc-miR-380		CNG106	TATGTAATATGGTCCACGTCT
ssc-miR-423-5p		CNG7	TGAGGGGCAGAGAGCGAGACTTT
ssc-miR-424		CNG111	CAGCAGCAATTCATGTTTTGA
ssc-miR-425-3p		CNG81	CATCGGGAATGTCGTGTCCGCC
ssc-miR-425-5p		CNG50	AATGACACGATCACTCCCGTTGA
ssc-miR-450a		CNG123	TTTTGCGATGTGTTCCTAATAC
ssc-miR-451		CNG42	AAACCGTTACCATTACTGAGTTT
ssc-miR-455		CNG109	GCAGTCCATGGGCATATACACT
ssc-miR-485-5p		CNG115	AGAGGCTGGCCGTGATGAATTCG
ssc-miR-485-5p		CNG122	AGAGGCTGGCCGTGATGAATTC
ssc-miR-495		CNG114	AAACAAACATGGTGCACTTCTT
ssc-miR-497		CNG68	CAGCAGCACACTGTGGTTTGT
ssc-miR-503		CNG88	TAGCAGCGGGAACAGTACTGCAG
ssc-miR-532-5p		CNG26	CATGCCTTGAGTGTAGGACCGT
ssc-miR-542-3p		CNG104	TGTGACAGATTGATAACTGAAA
ssc-miR-660		CNG71	TACCCATTGCATATCGGAGTTG
ssc-miR-7		CYG9	TGGAAGACTAGTGATTTTGTTGTT
ssc-miR-744		CYG6	TGCGGGGCTAGGGCTAACAGCA
ssc-miR-92a		CNG16	TATTGCACTTGTCCCGGCCTGT
ssc-miR-93		CNG24	CAAAGTGCTGTTCGTGCAGGTAG
ssc-miR-98		CNG38	TGAGGTAGTAAGTTGTATTGTT
ssc-miR-99b		CNG40	CACCCGTAGAACCGACCTTGCG
	bta-miR-212	CNG124	ACCTTGGCTCTAGACTGCTTACT
	bta-miR-2478	CYG10	ATCCCACTTCTGACACCA
	cfa-miR-147	CNG92	GTGTGCGGAAATGCTTCTGCTA
	cfa-miR-31	CNG45	AGGCAAGATGCTGGCATAGCTG
	cfa-miR-455	CNG119	TATGTGCCTTTGGACTACATCG
	cfa-miR-505	CNG102	GGGAGCCAGGAAGTATTGATGTT
	eca-miR-129b-5p	CNG75	CTTTTTGCGGTCTGGGCTTGC
	eca-miR-142-3p	CNG89	GTAGTGTTTCCTACTTTATGGA
	eca-miR-150	CNG87	TCTCCCAACCCTTGTACCAGTG
	eca-miR-182	CNG97	TTTGGCAATGGTAGAACTCACACT
	eca-miR-187	CNG112	TCGTGTCTTGTGTTGCAGCCGG
	eca-miR-200a	CNG70	TAACACTGTCTGGTAACGATG
	eca-miR-200c	CNG17	TAATACTGCCGGGTAATGATGGA
	eca-miR-223	CNG107	TGTCAGTTTGTCAAATACCCCAT
	eca-miR-429	CNG51	TAATACTGTCTGGTAATGCCG
	gga-miR-1810	CYG18	CACTAATAGGGAACGTGAGCT
	mmu-miR-1937b	CYG8	ATCCCGGACGAGCCCCCA
	ptr-miR-1280	CNG66	ATCCCACCGCTGCCACCA
	ptr-miR-219-1-3p	CNG121	AGAGTTGAGTCTGGACGTCCCG
	xtr-miR-363-5p	CNG72	CGGGTGGATCACGATGCAATTTT
