# Supplementary material for: Deciphering the porcine intestinal microRNA transcriptome
Source: BMC Genomics. 2010 Apr 30;11:275. doi: 10.1186/1471-2164-11-275 (PMC2873480; doi:10.1186/1471-2164-11-275)
Supplement: Additional file 3 — List of validated novel porcine miRNAs by means of customized microarrays or homology search. 201 apparently novel porcine miRNAs out of 399 miRDeep predicted sequences were identified either by means of microarray or by homology search. [file 1471-2164-11-275-S3.TXT]

conserved miRBase 14.0	internal ID	mature sequence	star sequence	precursor sequence	precursor structure	minimum free energy of precursor plus flanking region	genomic location	subject ids	s. start	s. end	conserved according miRBase 14.0 but not verified by microarrays	expression verified by microarray	consistently higher expression of * sequence
eca-miR-194	MDM9	UGUAACAGCGACUCCAUGUGGAC	CCAGUGGAGAUGCUGUUACCUU	UGUAACAGCGACUCCAUGUGGACUGUGCCCCAAUUUCCAGUGGAGAUGCUGUUACCUU	.(((((((((.((((((.((((..((......)).)))))))))).)))))))))..)	-37.4	chromosome X	emb|FP565626.1|	43462	43519		x
							chromosome 10	emb|CU466937.2|	6280	6223
mmu-miR-155	MDM29	UUAAUGCUAAUUGUGAUAGGGGU	UCCUACAUGUUAGCAUUAACA	UUAAUGCUAAUUGUGAUAGGGGUUUUUACCUCCGUCUGACUCCUACAUGUUAGCAUUAACA	(((((((((((.(((.((((((((...((....))..))))))))))))))))))))))))	-34.5	chromosome 13	emb|CU855845.2|	194546	194486	x
	MDM37	UGGCGUAGAUCACAGACACAGC	UGUGGCUGUGGUGUAGGCCAGC	UGGCGUAGAUCACAGACACAGCUCAGAUCUGGCAUUGCUGUGGCUGUGGUGUAGGCCAGC	((((.((.(((((((.((((((..............)))))).))))))).)).))))..	-37.84	chromosome 6	emb|FP102728.3|	87292	87351		x
gga-miR-301b-5p	MDM47	GCUCUGACUUUAUUGCACUACU	CAGUCCAAUAGUAUUGUCAAAGCAU	GCUCUGACUUUAUUGCACUACUGUACUUUACAGCUACCAGUCCAAUAGUAUUGUCAAAGCAU	(((.((((.((((((.(((.(((((...))))).....))).))))))....)))).)))))	-23.6	chromosome 12	emb|FP340197.2|	79894	79955	x
eca-miR-362-3p	MDM53	AACACACCUAUUCAAGGAUUCA	AAUCCUUGGAACCUAGGUGUGAGUG	AAUCCUUGGAACCUAGGUGUGAGUGCUGCUCUAGUGCAACACACCUAUUCAAGGAUUCA	((((((((((...((((((((.(..(((...)))..)..))))))))))))))))))..	-35.9	chromosome X	emb|CU207271.6|	51039	51097	x
eca-miR-490-3p	MDM55	CAACCUGGAGGACUCCAUGCUG	CCAUGGAUCCCCAGGUGGGU	CCAUGGAUCCCCAGGUGGGUCACGUUUCAAGAUACACCAACCUGGAGGACUCCAUGCUG	.(((((((((((((((.(((...(((....)))..))).)))))).))).)))))).))	-38	chromosome 18	emb|CU930029.2|	1634	1692		x
	MDM62	UGUGUCUGUGGCCUAGGCUGGCAG	CCUAGCCUGGGAACUUCCAUAUGCUCAGG	UGUGUCUGUGGCCUAGGCUGGCAGGCAGCUGCAGCUCCAGUUCAACCCCUAGCCUGGGAACUUCCAUAUGCUCAGG	((.((.(((((((((((((((..((.(((((......)))))...)).)))))))))).....))))).)).))).	-36.4	chromosome 9	emb|CU915614.1|	87273	87348		x	x
cfa-miR-135a-3p	MDM65	UGUAGGGAUGGAAGCCAUGAAA	UUAUGGCUUUUUAUUCCUAUGUG	UUAUGGCUUUUUAUUCCUAUGUGAUAGUAAUAAAGUCUCAUGUAGGGAUGGAAGCCAUGAAA	(((((((((((.((((((((((((.(.(.....).).)))))))))))))))))))))))).	-32.2	chromosome 5	emb|FP102398.2|	65505	65444	x
	MDM66	CAUCAUCGUCUCAAAUGAGUCU	ACUCCAUUUGUUUUGAUGAUGGA	ACUCCAUUUGUUUUGAUGAUGGAUUCUUACGCUCCAUCAUCGUCUCAAAUGAGUCU	((((.(((((...((((((((((.........))))))))))...)))))))))))	-47.1	chromosome 7	emb|CU928466.2|	125926	125981		x
bta-miR-1224	MDM69	GUGAGGACUCGGGAGGUGGA	CACCUCCUCUCUCCUCAGGU	GUGAGGACUCGGGAGGUGGAGGGUGGCGCUGCCAGAGCCAGGGCACUGUCUCAGCUCGCUUCUCCCCCCACCUCCUCUCUCCUCAGGU	.((((((...(((((((((.(((.((((..((..(((.(((....))).))).)).))))...))).)))))))))...)))))))))	-48.4	chromosome 13	emb|FP312667.2|	59475	59562		x
	MDM72	CCCCACGUUGGGCGCCA	GUGCCCAGCGCUGCAGGGCA	CCCCACGUUGGGCGCCACUCUGCUGUGCCCAGCGCUGCAGGGCA	(((((((((((((((.........)))))))))).))..)))).	-45.5	chromosome 9	emb|CU694693.2|	61659	61702		x
eca-miR-218	MDM84	UUGUGCUUGAUCUAACCAUGU	AUGGUUCUGUCAAGCACCAUG	UUGUGCUUGAUCUAACCAUGUGGUUGCCAGGUAUGAGUAAAACAUGGUUCUGUCAAGCACCAUG	..(((((((((..((((((((..((((((....)).)))).))))))))..)))))))))..))	-37	chromosome 8	emb|CU929485.2|	208104	208041		x
bta-miR-421	MDM86	AUCAACAGACAUUAAUUGGGCGC	CCUCAUUAAAUGUUUGUUGAAUGA	CCUCAUUAAAUGUUUGUUGAAUGAAAAAAUGAAUCAUCAACAGACAUUAAUUGGGCGC	(((((...((((((((((((.(((.........)))))))))))))))...)))).))	-35.8	chromosome X	emb|CU606904.10|	207174	207117		x
eca-miR-383	MDM89	AGAUCAGAAGGUGAUUGUGGCU	CCACAGCACUGCCUGGUCAGA	AGAUCAGAAGGUGAUUGUGGCUUUGGGUAGAUAUUAAUCAGCCACAGCACUGCCUGGUCAGA	.((((((..((((.((((((((...(((........)))))))))))))))..)))))).))	-32.3	chromosome 17	emb|FP326725.2|	77936	77997		x
cfa-miR-452	MDM93	AACUGUUUGCAGAGGAAACUGAC	CAGUCUCAACUGCAAAGAAGUAA	AACUGUUUGCAGAGGAAACUGACACUUUGUAACUACAUCUCAGUCUCAACUGCAAAGAAGUAA	...(.(((((((..((.(((((.....(((....)))..))))).))..))))))).).))))	-30.2	chromosome X	emb|FP074856.3|	38707	38769	x
	MDM100	GUGGGGAAGAACUACAAGACAGCU	CAACUCUGUGGUUUCCUUUACUCAUAG	CAACUCUGUGGUUUCCUUUACUCAUAGAACUACAUGUUAGAUCUGUGGGGAAGAACUACAAGACAGCU	(...(((((((((..((((.((((((((.(((.....))).)))))))))))))))))).)))..)))	-26.1	chromosome 9	emb|CU694898.3|	52001	52068		x
eca-miR-1296	MDM101	UUAGGGCCCUGGCUCCAUCUCC	GAGUGGGGUUUUGACCCUAACC	UUAGGGCCCUGGCUCCAUCUCCUUUAGGAAAACCUUCUGUGGGGAGUGGGGUUUUGACCCUAACC	((((((.(..((((((((..(((.(((((.....))))).)))..))))))))..).))))))))	-47	chromosome 14	emb|CU468521.2|	20023	19959		x
	MDM104	CUGGGGCAUCCACUGGCCACCU	CCAGCCGGUGUUCAUGCCCCAUAGGU	CUGGGGCAUCCACUGGCCACCUCUGGGAUAGAAGCCAGCCGGUGUUCAUGCCCCAUAGGU	(((((((((.(((((((......(((........))))))))))...)))))))..))))	-51.5	chromosome 4	emb|CU861480.2|	135747	135806		x
	MDM109	UGUGUCUGUGGCCUAGGCUGGCAG	GAGACAUGGUGUAGGUUGCAGACGUGGC	GAGACAUGGUGUAGGUUGCAGACGUGGCUCAGAUCUGGCAUUGCUGUGUCUGUGGCCUAGGCUGGCAG	(.....((((.(((((..((((((..((..............))..))))))..))))).)))).)))	-46.84	chromosome 9	emb|CU915614.1|	87229	87296		x
	MDM110	GUGGCUGUGGCAUAGACCUAU	UGGCUUUGCCACAAGCUG	UGGCUUUGCCACAAGCUGCAGCAUAGGUUGCAGAUGUGGCUCGGAUCUAGUGUUGCAGUGGCUGUGGCAUAGACCUAU	.((((.(((((((.(((((((((((((((..((......))..))))).))))))))))...))))))).)).)).))	-44.5	chromosome 18	emb|CU570831.2|	128306	128383		x
	MDM111	UGUGGCUGUGGCAUAGA	UGUGUGGUGUAGGUCACAGA	UGUGUGGUGUAGGUCACAGACAGGGCUCAGAUCUGGUGUGUCUGUGGCUGUGGCAUAGA	(((((.(....(((((((((((.(.(........).).))))))))))).).)))))).	-42.8	chromosome 3	emb|CU914286.2|	56413	56355		x
							chromosome 1	emb|CU302325.3|	63472	63499
cfa-miR-375	MDM115	UUUGUUCGUUCGGCUCGCGUGA	GCGACGAGCCCCUCGCACAAACC	GCGACGAGCCCCUCGCACAAACCGGACCUGAGCGUUUUGUUCGUUCGGCUCGCGUGA	(((.((((((...((.(((((.((........)).))))).))...)))))))))).	-44.1	chromosome 15	emb|CU927909.2|	39092	39148		x	x
	MDM116	UCUGGCUGUGGUGUAGGCCGUC	AGGUCACAAACACGGCUCAGAUC	AGGUCACAAACACGGCUCAGAUCUGAUGUUGCUCUGGCUGUGGUGUAGGCCGUC	.(((((((..((((((.((((.(.......).)))))))))).))).))))...	-41	chromosome 13	emb|CU582976.2|	156369	156318		x
eca-miR-449a	MDM117	UGGCAGUGUAUUGUUAGCUGGU	CAGCUAACAUGCAACUGCUGUC	UGGCAGUGUAUUGUUAGCUGGUUGAGUAUAUGAGUAGCAUCAGCUAACAUGCAACUGCUGUC	(((((((((((.((((((((((.(..(((....))).))))))))))))))).))))))).)	-33.8	chromosome 16	emb|CU929626.3|	135893	135954		x
	MDM119	UGUGUCUGUGGUGUAGGCCGGCA	CUGGUGUAGGUCGCAGAUGCAGC	CUGGUGUAGGUCGCAGAUGCAGCUUGGAUUUGAUGUUGCUGUGUCUGUGGUGUAGGCCGGCA	(((((.((..(((((((((((((..............)))))))))))))..)).)))))..	-38.84	chromosome 17	emb|CU633728.2|	68030	68091		x
	MDM121	UGUGGCUGUGGCACAGACCUCAG	GCAGCACAGGUCACAGAUGCAGC	GCAGCACAGGUCACAGAUGCAGCUCGGAUCCAGUGUUGCUGUGGCUGUGGCACAGACCUCAG	(.((.....(((((((..(((((..............)))))..)))))))......)))))	-41.74	chromosome 16	emb|FP340208.1|	105971	106032		x	x
	MDM123	AAACGAUGAUGGAAGGUGCUGAGGA	CUCUCUGGUCCCUUCUCUCCCCUCUUCA	CUCUCUGGUCCCUUCUCUCCCCUCUUCAUGGUUGACAGCAACCCCAGAAACGAUGAUGGAAGGUGCUGAGGA	(((...((..((((((.((..(..(((..(((((....)))))...)))..)..)).))))))..)))))))	-35.4	chromosome 2	emb|CU896534.2|	31001	30933		x	x
	MDM125	ACGUCUGCCAUCUUCUGCUU	GCAGAGGAAGUGAGCUGACGCUU	GCAGAGGAAGUGAGCUGACGCUUCGAGACGUCUGCCAUCUUCUGCUU	((((((((..((.((.(((((.....).)))).))))))))))))).	-36.4	chromosome 11	emb|CU469120.3|	73640	73687		x
	MDM127	GCCGGAGCGGUGCUAGUACUG	AUGCGUGGGUACGGGUGCGGCAG	GCCGGAGCGGUGCUAGUACUGCGCUGGUGCUAGUCCUGCGCUGGUGCUGUUGCGCAUGCGUGGGUACGGGUGCGGCAG	((((.(.(.(((((.(((.(((((.((..(((((.....)))))..))...))))))))...))))).).).))))))	-46.4	chromosome 13	emb|CU467710.2|	43204	43127		x
	MDM128	GCCGGAGCUGGAGGUGGG	CGCCUCCCUGGCCUCGGUGC	GCCGGAGCUGGAGGUGGGCGAGGCCGCGGCACCCCCUCCGCUGCCGCCGCCGAGGGCCGCCUCCCUGGCCUCGGUGC	((((..(((((((((((.(..(((.((((((.(......).)))))).)))...).))))))))..)))..))))))	-52.7	chromosome 17	emb|FP325255.2|	141939	141863		x
	MDM129	GCCGGAGCUGGAGGUGGG	CCUCUUCAGCGAGCGCGGCCG	CCUCUUCAGCGAGCGCGGCCGCUCCGUGCCCCUCGAGGAGCUGCCGGAGCUGGAGGUGGG	(.((((((((...(.((((.(((((...........))))).))))).)))))))).)))	-50.4	chromosome 17	emb|FP325255.2|	141981	141922		x
	MDM136	GUUGCGGAUCAUGGAGCGGA	UGCCCGCGACCCGCAGGCCC	UGCCCGCGACCCGCAGGCCCUUCCGCCUCACUCAGCCGCGUCGGCGGAGCGGGACGGUUGCGGAUCAUGGAGCGGA	((((((.((.((((((.((.((((((.((.....((((...)))).)))))))).)))))))).)).))).)))).	-49.9	chromosome 2	emb|CU855518.2|	110222	110147		x	x
bta-miR-2476	MDM139	UCCCUGUGGUCUAGUGGUUAGGA	UUUCACCACUGCAGCCUGGGUUC	UCCCUGUGGUCUAGUGGUUAGGACUUGGCGCUUUCACCACUGCAGCCUGGGUUC	.(((...(((.(((((((.(((........)))..)))))))..))).)))...	-37.8	chromosome 11	emb|CU640422.2|	56833	56887		x
	MDM140	AGGAUACGUCGCAGACGUGGUU	CCAUGGCUGUGGUGUAGUCUAGC	AGGAUACGUCGCAGACGUGGUUCAGAUCUGGUGCUGCCAUGGCUGUGGUGUAGUCUAGC	.((((((..(((((.(((((((((....)))....)))))).)))))..)).)))).))	-39.8	chromosome 2	emb|CU928523.3|	72921	72979		x
	MDM142	AGGCAGAGGUGGGGCUGGGCGUGCA	CACGUUGGCGUUGCCUCUGUCUCU	CACGUUGGCGUUGCCUCUGUCUCUCCCUCUCCCCGUGGGUGAGGAGCAAAGGCAGAGGUGGGGCUGGGCGUGCA	(((((..((.(..(((((((((((((.((.(((...))).))))))...)))))))))..).))..).))))..	-45.5	chromosome 14	emb|CT737264.4|	22170	22243		x
	MDM143	CACUGCAGCUACAGAGGACCGA	AGCCCUCUGCAUCUGAGGAGU	AGCCCUCUGCAUCUGAGGAGUCCAUACCCACAGGGUGGACCACUGCAGCUACAGAGGACCGA	.(.((((((...(((((..((((((.((....))))))))..)).)))...)))))).).))	-36.3	chromosome 2	emb|CU469226.2|	107938	107999		x
	MDM144	GUGGGGAAUAGCUCGGCGGC	CUCCCUUUCCCCGCCU	GUGGGGAAUAGCUCGGCGGCUGCGACGCUGUUCUCCCGGGAGCAGGCGAGCCUCCCUUUCCCCGCCU	((((((((.((...((.((((.((.(.(((((((....)))))))))))))).))))))))))))))	-45.3	chromosome 8	emb|CU638721.2|	71746	71812		x
	MDM148	GGGUGGGCUGGGGAAGUG	CUGACCCAGUUUAGUCAG	GGGUGGGCUGGGGAAGUGGCUCUUCUUGUCCCUGAGUCCAGGGUGGAGGGGCCUCAAAAUGCUGACCCAGUUUAGUCAG	((.(((((((((..((((((((((((...(((((....))))).))))))))).......)))..))))))))).))..	-41.71	chromosome 2	emb|CU856566.2|	96617	96695		x
	MDM150	CCUGGAGGGGUAGCUGGGUG	UCCGGGCCUUUCCUGGCG	UCCGGGCCUUUCCUGGCGGGUGGAAANUCUGCUUCCGGAAGUGUCUCCAGAACUGCAGCCUGGAGGGGUAGCUGGGUG	(((((((((((((.(((..(..(....((((...((....).)....)))).)..).))).))))))))..)))))))	-40.3	chromosome 15	emb|CU606932.2|	203473	203395		x
	MDM151	UGACUCACUCUGUUGUGCAGC	UGCACAACAGAGCGAGCCAGC	UGCACAACAGAGCGAGCCAGCUGGACGCGGACACCCUGACUCACUCUGUUGUGCAGC	((((((((((((.(((.(((.((........))..))).))).))))))))))))))	-54.1	chromosome 11	emb|CU062619.5|	115265	115208		x
	MDM153	UUGUGUGGGUCGGGAGUG	UUCGUGGCCUUGGCAGGG	UUGUGUGGGUCGGGAGUGUCUUUUCUAUGGAGACAUUCGUGGCCUUGGCAGGG	((((..((((((.((((((((((.....)))))))))).))))))..))))))	-38.5	chromosome 13	emb|FP565158.2|	173700	173648		x
	MDM154	GUGGGGGAGGGCGGACUA	GUCCGUCAUGUUCUUUGCAG	GUGGGGGAGGGCGGACUAGGAAGAGGUAACCCGGCAGCUCCUACUCAGCCGGGUUCUGACCUUAAAGUCCGUCAUGUUCUUUGCAG	(..(((((.((((((((.....(((((((((((((............))))))))...)))))..))))))))...)))))..)..	-38.5	chromosome 15	emb|CU571183.2|	85556	85641		x
	MDM156	AGGCAGUGCUCAGGACGCU	CGGGAGCCUGGGUGCCUGG	AGGCAGUGCUCAGGACGCUCUCUGAAACUUUCCAGUGGAUGCCCCACUUUGGAAGGCGGGAGGAUCGCGGGAGCCUGGGUGCCUGG	((((...(((((((.((((((((....(((((((((((.....))))..)))))))..)))))...)))....)))))))))))))	-38.9	chromosome 5	emb|CU570852.2|	112148	112063		x
	MDM158	AAUGCAAGUGCUGGAGUCCAU	GGACUCUGGCUCCUGCCUCAAAUUAG	GGACUCUGGCUCCUGCCUCAAAUUAGCCACCUUUAUCUUGAGUGUAAUUGAUGAAGAAGGUGGGAAAUGCAAGUGCUGGAGUCCAU	((((((..((.(.(((.....(((..((((((((.(((..(......)..).)).))))))))..)))))).).))..))))))).	-39	chromosome 16	emb|CU856618.2|	76615	76700		x
	MDM160	UUUGGGGAGAUGGAGGACA	UCCUCCUUUUGCUGGAAGG	UUUGGGGAGAUGGAGGACAUCUGUUCGGUCCUCCUUUUGCUGGAAGG	(((.((.(((.(((((((.........))))))).))).)).)))))	-37.9	chromosome 10	emb|CU896623.2|	76521	76567		x
	MDM161	UGUGGUUUUAGAGGCACUU	GUUCCUCAAAACCAGAGA	UGUGGUUUUAGAGGCACUUCCUUUGGUUGCUCCAAGCAGGGAGUUCCUCAAAACCAGAGA	(.(((((((.((((.(((((((((((.....))))..))))))).))))))))))).).)	-37.9	chromosome 13	emb|FP236708.2|	136945	136885		x
	MDM163	AGGCUCAGGGUGCUUCAGG	UGAGCAUCAGUCCUCU	AGGCUCAGGGUGCUUCAGGCUGCAUAAGCAAUUGCCCUUACAGUUGCAGGGGCGGCAUGAGCAUCAGUCCUCU	(((((...((((((.((.(((((....(((((((......)))))))....))))).)))))))))).)))))	-37.4	chromosome 14	emb|CU468426.2|	63258	63186		x
	MDM166	AGGAGCAGGAGUCUGGGCUGA	AGCCCCUCCUCCAGCUUCAUGG	AGGAGCAGGAGUCUGGGCUGAGGAUUUUACUGUACUUAAUACCAGCCCCUCCUCCAGCUUCAUGG	((((((.((((...((((((.(...................)))))))...)))).))))).)))	-37.11	chromosome 13	emb|FP312667.2|	29300	29364		x
	MDM171	ACCACAGGACUUGAGGGAG	CUCUCCUGAGUGCCUGGGUGA	CUCUCCUGAGUGCCUGGGUGAAACUCAGCUGCAGUGACGCCACCACAGGACUUGAGGGAG	(((((..((((.((((((((..((((....).))).....)))).)))))))))))))))	-35.1	chromosome 1	emb|FP312622.3|	23054	23113		x
	MDM173	GAGGCAGGGACUCAAUAGCCA	GCUGUCUUUUGUUCUCUGUGUCUU	GAGGCAGGGACUCAAUAGCCACAAUUGGAACAAGUGCUACUCUCCAGGCUGGCUGUCUUUUGUUCUCUGUGUCUU	((.(((((((..(((((((((...(((((...((.....)).)))))..)))))))....)).))))))).))))	-34.7	chromosome 7	emb|CU468018.24|	9874	9800		x
	MDM175	UCGUUUUCCAGUUCCUCCAUC	UGGUCCCUGCGGGAAGGCGGGC	UGGUCCCUGCGGGAAGGCGGGCCCAUCGCUCGUUUUCCAGUUCCUCCAUC	(((.....((.(((((((((((.....))))))))))).))....)))..	-33.5	chromosome 9	emb|CU694608.2|	50936	50887		x
	MDM178	GCCCUCAGGACAGAACGCGCAGAG	CUGUGCAGCGCCGGGAGUGAGCGG	GCCCUCAGGACAGAACGCGCAGAGCCGCCGCCCGGCGGGCCGUGGAUGAAGGUGGCGGAUCCUGUGCAGCGCCGGGAGUGAGCGG	((((((.((...(...((((((..(((((((((((....)))........))))))))...))))))..).))..))).).)).)	-50.2	chromosome 1	emb|CU582916.2|	90284	90368		x	x
	MDM179	CUGCUGACUGGGAACCGGUA	CCCCCUUCCCUUUCAGCCUCGGGC	CCCCCUUCCCUUUCAGCCUCGGGCGCGGGGGAGGCUCCGCAGACCUGCUGACUGGGAACCGGUA	((...(((((..(((((...((((((((((....)))))).).))))))))..)))))..))))	-39.3	chromosome 2	emb|FP102079.3|	78935	78998		x
	MDM186	GAGGAUGUUCAGAAGAGUU	CCUGUAUCUGAAGUCCAGGA	CCUGUAUCUGAAGUCCAGGAGGAAAAGUCUGAGCCAGUAUUGGAAGAAGCUGCUCCUGAGGAUGUUCAGAAGAGUU	(((...(((((((((((((((.(....(((...((......)).)))...).)))))..)))).)))))))).)))	-31.4	chromosome 16	emb|CU856189.2|	119347	119422		x
	MDM187	GGGCUGUAGAAGCAUGAAC	ACAUGUUUCAAUAGCUCUU	ACAUGUUUCAAUAGCUCUUUGCUGGAAUAAUAUUCAAGAGGGCUGUAGAAGCAUGAAC	.((((((((.((((((((((....((((...)))).)))))))))).))))))))...	-26.12	chromosome 9	emb|FP340370.2|	217905	217848		x
	MDM191	ACAGCAAAGGAACCGAGCAAAGUG	CUAUGUUUAUCCUUUGCCUGAAAGUGG	ACAGCAAAGGAACCGAGCAAAGUGACAGGUAAGGCCCUUAUUUCUUCUGACUCCUAUGUUUAUCCUUUGCCUGAAAGUGG	((.((((((((...(((((.((.((..((.((((........))))))...)))).))))).))))))))......)).)	-30	chromosome 2	emb|CU467662.2|	54496	54417		x
	MDM192	GUAGACUGUGAAAACUGGGAUGG	AUUUUUGUACCUCCACAGCACUC	GUAGACUGUGAAAACUGGGAUGGGCAUCUUACUCAUUUUUGUACCUCCACAGCACUC	((.(.(((((...((..(((((((.......)))))))..)).....))))))))).	-30.2	chromosome 4	emb|CU179633.3|	114319	114263		x
	MDM195	GCCGGCGGGCGCCCCGGGG	CCCAGGGGGUGCGUCUGAUGGCAA	GCCGGCGGGCGCCCCGGGGGAGGCAGGGAGGCCCCCCACCCAGGGGGUGCGUCUGAUGGCAA	((((.(((((((((((((((.(((......))).))).))....))).))))))).))))..	-49.1	chromosome 8	emb|FP016046.2|	19942	19881		x
	MDM196	AGAGGUUCGGCUGUGCGGGCA	CUCCGCGGCGCUCGGAUAUCUGG	CUCCGCGGCGCUCGGAUAUCUGGCAGACCCGGGCGCGGGGAGGCUAGAGGUUCGGCUGUGCGGGCA	(.(((((..((.(((((.((((((...((((....))))...)))))).)))))))..))))))).	-50.6	chromosome 3	emb|FP475960.2|	151377	151312		x
	MDM197	GAGGAGGAGGAGGAGGAC	CCUUUGGCUCCCCCACCUCUC	GAGGAGGAGGAGGAGGACGGGUCAGGGGGCCUGCCUUUGGCUCCCCCACCUCUC	((((.((.((((((((.((((((....))))))))))...)))).)).))))..	-47	chromosome 13	emb|CU466295.2|	78678	78714		x	x
	MDM198	GGGGCUAGAGGGAGAGAA	CUCUGCUUCCCUCCCCACCCCCC	GGGGCUAGAGGGAGAGAAGAUUCUGGUGCCUGUUUUCUCUGCUUCCCUCCCCACCCCCC	((((...((((((((((((((...(....).))))))))....))))))....))))..	-28.8	chromosome 17	emb|CU607040.2|	108806	108748		x	x
	MDM202	AUCGGCGCUGGGACGGACCCC	GGUCUCGGCUCUUUGGCCAGCUC	AUCGGCGCUGGGACGGACCCCGGGCUGCUCUCAAAUCCGGAAUGUGAGGCCUCGGCCCGCCUGGUCUCGGCUCUUUGGCCAGCUC	...(((.(.(((.((((((.(((((((.(((((.((.....)).)))))...)))))))...)))).)).)))...))))..)))	-40.7	chromosome 12	emb|FP015778.2|	165781	165865		x
	MDM203	CAGGGCAGGCUAAACAUUCGCUA	GCGAAUAUUCUCGCUGUUCUGAU	GCGAAUAUUCUCGCUGUUCUGAUUUUGUAAUAAUCAGGGCAGGCUAAACAUUCGCUA	((((((.......(((((((((((.......))))))))))).......))))))..	-23.64	chromosome 4	emb|CU234130.2|	32437	32493		x
	MDM204	AGAGGACUAAGUGGCAGCU	CUGCCACGUCCCUCCUCUGG	CUGCCACGUCCCUCCUCUGGUGAUCACAUCUGCCAGAGGACUAAGUGGCAGCU	(((((((.....((((((((((((...))).)))))))))....)))))))).	-47.6	chromosome 3	emb|FP326657.2|	150559	150611		x
	MDM205	CGGCUUGGGUGUAGUGAAGGCUG	GCCGUACUCUUCCUUAGUCUCGCUGCC	CGGCUUGGGUGUAGUGAAGGCUGCCGCAGUUCUCUGCCUGCUGCGGUUCACGCCGUACUCUUCCUUAGUCUCGCUGCC	((((..(((...((((..(((.((((((((.........))))))))....))).))))...))).......))))))	-41	chromosome 6	emb|FP565629.1|	31321	31398		x
	MDM206	GACAGGAUGCAGAAGGAG	CCAUUUUGCCUUGUUCA	GACAGGAUGCAGAAGGAGGACUUGCCGCCUCCAUUUUGCCUUGUUCA	((((((..(((((((((((........))))).))))))))))))..	-35.8	chromosome 14	emb|CU062553.3|	100282	100328		x
	MDM208	UCUGGCUGUGGUGUAGGCCGU	GGAUCUGCGCAUUGCCGCGAGC	GGAUCUGCGCAUUGCCGCGAGCUGCAGUGUAGGUCACAGAUGUGGCUCAGAUCCAGCAUUGCUCUGGCUGUGGUGUAGGCCGU	((.(((((((...((((.(((((((.((.(..(((((....)))))..).))...)))..))))))))....))))))))).)	-40.3	chromosome 16	emb|CU571054.2|	59166	59247		x
	MDM214	AUGGGUGAGGAGUGUUGUGUAUAUA	UAUACACAUCUCAAAGCUUAUUU	AUGGGUGAGGAGUGUUGUGUAUAUAUAUUUGUGUGUUUGUAUAUACACAUCUCAAAGCUUAUUU	((((((...(((...((((((((((((..........)))))))))))).)))...))))))..	-27.2	chromosome 6	emb|FP236156.2|	77046	76983		x
							chromosome 16	emb|FP085480.3|	108843	108906
	MDM215	AUGGACUAACUGUGGUAUUGG	AGUACCACAGUAAGGCCAUGU	AGUACCACAGUAAGGCCAUGUUAACAAGAGAUGGACUAACUGUGGUAUUGG	(((((((((((.((.((((.((.....)).)))).)).)))))))))))))	-51.4	chromosome 1	emb|CU074286.4|	64662	64712		x
	MDM216	GAAAGAGGGAACUGGUUCUG	CCUCCAGUGUCUCCCUCUUUACC	GAAAGAGGGAACUGGUUCUGCGCGGUUCCCCCAUACAUGCUGCCUCCAGUGUCUCCCUCUUUACC	.((((((((((((((....(.(((((............)))))).)))))...)))))))))...	-27.4	chromosome 13	emb|CU464076.2|	56467	56403		x
	MDM217	CAGGUCACUGCAGAGGCA	CCACAGUGCAGUGGGUAAGAC	CCACAGUGCAGUGGGUAAGACGCCAAGUACAGUGGCUCAGGUCACUGCAGAGGCA	((.(..((((((((.(..((.((((.......)))))).).))))))))).))))	-26	chromosome 3	emb|CU929910.2|	49738	49684		x
	MDM219	CUUGAAGGGACGGUAGUU	CUGCUGACCCCAAGGGA	CUGCUGACCCCAAGGGAGAAUCAUGUCCUUGAAGGGACGGUAGUU	((((((.(((..(((((.(....).)))))...))).))))))))	-40.2	chromosome 6	emb|CU466979.2|	13215	13259		x
	MDM221	CGCGCCGUGUGGAACGAGGGCC	CGCUCGUGACGGCGGCGGCGGU	CGCGCCGUGUGGAACGAGGGCCGUGCUCGGGCGCAUUGAGGUCAGCGGCGGCGCUCGUGACGGCGGCGGCGGU	((((((((.((..(((((.((((((((.((.(.......).))))).))))).)))))..))))))).)))).	-54.1	chromosome 18	emb|FP085442.3|	54820	54748		x	x
	MDM222	UUCUGAGCCGCCAAGAAAGGGCAC	CCCCUUUCUAAAAGCACUCAGAGGG	CCCCUUUCUAAAAGCACUCAGAGGGCCUUUUGCUCGUGACCUUCUGAGCCGCCAAGAAAGGGCAC	.((((((((....((.(((((((((.(..........).)))))))))..))..))))))))...	-25.9	chromosome 7	emb|CU640400.2|	68126	68062		x
	MDM223	AGGUCUGGAGCUGGGGGACAGCC	CUGGCAGCCUCGGGAGCCCCACCCUUG	AGGUCUGGAGCUGGGGGACAGCCGUUGCCACCUCUGAUAGACUCGACGAGGAGAACCGCUGGCAGCCUCGGGAGCCCCACCCUUG	(((...((..((.((((.((((.(((.(..(((((((.....)))..)))).)))).))))....)))).))..))....)))..	-36.5	chromosome 6	emb|CU457748.2|	178461	178545		x	x
	MDM229	CUGCGGAGCUGUUAGGUGAGU	UCGGGGGAAGGCCUCCGCAGGG	UCGGGGGAAGGCCUCCGCAGGGACAUGUCCUGCCCCCUUCGGCGAGGGCAGGAAAGAGUGAAAGGCUGCGGAGCUGUUAGGUGAGU	(((...((.(((.(((((((...(((.((((((((((....).).))))))))....))).....)))))))))).))...)))))	-49.1	chromosome 15	emb|CU570721.2|	26694	26779		x
	MDM230	UCAGAAGUGGGUCCAGGAAUCU	CUUCCCAGGCCGCACUUCUAGAUC	CUUCCCAGGCCGCACUUCUAGAUCCUGAUUUAACUGAUCAGAAGUGGGUCCAGGAAUCU	.((((..((((.(((((((.((((..(......).)))))))))))))))..)))).).	-30.9	chromosome 4	emb|CU151845.2|	82551	82493		x
	MDM231	GUGGCUGCUGUGAGAAGGC	CACCUUGGAGCUACCUCCCACCU	CACCUUGGAGCUACCUCCCACCUGACCCGACGCUGGCGCGGCUGCCAGCAGGUCCCGUGGCUGCUGUGAGAAGGC	(..((((.(((......((((..((((....(((((((....))))))).))))..))))..))).))))..)))	-39.9	chromosome 7	emb|CU469411.2|	137212	137138		x	x
	MDM232	CAGCCAGAGCUCCCCAGACAGA	UGCCUGGAGAGACGAGGCUGGA	CAGCCAGAGCUCCCCAGACAGACAGAUGGACGCCUGGAUGCCUGGAGAGACGAGGCUGGA	(((((....(((.((((.((..(((........)))..)).)))).)))....)))))).	-46.4	chromosome 7	emb|CT956041.2|	130947	130888		x
	MDM233	GCUAAUGGCGUCGGCGAG	CUUAGGAGCCGGCGCUGAAGCUU	GCUAAUGGCGUCGGCGAGUCUCGGGGCUCUUAGGAGCCGGCGCUGAAGCUU	(((...((((((((((((((....)))))......)))))))))..)))).	-46.5	chromosome 5	emb|CU856603.2|	67582	67532		x
mmu-miR-2145	MDM238	AUCAGGGUCGGGCCUGG	AGUGCCACCCUGAAUG	AGUGCCACCCUGAAUGCACCCGAUCUCAUCUGAUCUUGGAGGCUAAUCAGGGUCGGGCCUGG	((.((((((((((..((..((((((......))))..))..))...)))))))..)))))))	-34.8	chromosome 2	emb|CU929491.4|	132342	132283		x
	MDM240	AGAACAGGUGUAGAGGAAGCG	CCCCCACGCCUUUCUGG	AGAACAGGUGUAGAGGAAGCGCGGUUGGCAGCGGGCAGCCUGCCCCCACGCCUUUCUGG	((((.((((((.(.((..(((.(((((.(....).))))))))))).))))))))))).	-34.8	chromosome 9	emb|CU655936.2|	179884	179826		x
	MDM243	GCGAACGAGAAAGGAGGAGGG	AUCCUCUGUUCUUCGCUG	GCGAACGAGAAAGGAGGAGGGCGCUCCAGGCGAAAGCUCUGCAGACGCCAUUAUCCUCUGUUCUUCGCUG	(((((.(((...((((((.((((((.(((((....)).))).)).))))....)))))).)))))))).)	-44	chromosome 10	emb|FP312814.2|	113875	113945		x
	MDM248	GCGGGCGGUGAAGCUGGGUGAG	CCCCCUCCUCGCGGCGCGCAG	CCCCCUCCUCGCGGCGCGCAGUGGUGGCGGCCACGCCGAGUUCCGGUUCCUGUGGCUGCGGCCGCGGGCGGGCGGUGAAGCUGGGUGAG	(.(((..(((((.((.(((.(((((.((((((((((((.....))))....)))))))).)))))..))).)).))).))..))).)))	-60.5	chromosome 4	emb|CU207227.4|	113227	113315		x
	MDM249	AGUCUGAUCGUUCCCCUCCAUAC	AUGGAGGUCUCUGUCUGGCUUA	AUGGAGGUCUCUGUCUGGCUUAGGACAGCUGACUAAGUCUGAUCGUUCCCCUCCAUAC	(((((((...(.(((.(((((((.........))))))).))).)....)))))))..	-21.5	chromosome 9	emb|CU855662.2|	72275	72218		x
	MDM251	CCCGAGGGGCUGGUUGGACAGUGG	UCGUCCAUACCUGGUCUUUGGGGC	CCCGAGGGGCUGGUUGGACAGUGGGCCAGGGCAUUCGUCCAUACCUGGUCUUUGGGGC	((((((((.(.((((((((.(...((....))...)))))).))).).))))))))))	-55.8	chromosome 3	emb|CU468476.2|	65635	65692		x
	MDM252	AGGGAUGGACGGUGAGUG	GUUACUCUCCCUUCCCUCC	AGGGAUGGACGGUGAGUGUCCGUGGGCCCCUCCGGGGGGUCUGGCAGUUACUCUCCCUUCCCUCC	(((((.(((.(((((.((((...(((((((.....))))))))))).))))).)))..)))))..	-43	chromosome 3	emb|FP102455.2|	43999	44063		x
	MDM253	CAGUCGCUGGGAAGGAGGGAGAC	AGCCAAGCCUACCCGCUGCUUUC	CAGUCGCUGGGAAGGAGGGAGACGCCUAAACCGCGGCACUGCCGGGUUUGAGCGUAGCCAAGCCUACCCGCUGCUUUC	.(((.((.(((.(((..((..((((.((((((.((((...)))))))))).))))..))...))).))))).)))..)	-40.6	chromosome 5	emb|FP102457.2|	89484	89561		x
	MDM254	GCGCUGAAGGCUGGGCGGC	CUCCUGCUUGAGCGCUG	GCGCUGAAGGCUGGGCGGCCUCGGCCCGGGGUCUCCUGCUUGAGCGCUG	(((((..((((.(((.(((((((...))))))).))))))).)))))).	-53.9	chromosome 7	emb|FP326707.2|	118995	119043		x
	MDM255	GGGAUUCGAAUCUCCGGCGGG	CGGCAUGGAGAUCCCGGGUCCCAG	GGGAUUCGAAUCUCCGGCGGGCUGCGGGAGGAAACGUCGAUCCCUCAGUCCGGCAUGGAGAUCCCGGGUCCCAG	((((((((.(((((((((((((((.((((.((....))..)))).)))))).)).)))))))..))))))))))	-51.7	chromosome 1	emb|CU062658.3|	67771	67698		x
	MDM258	UGGGAGACGGAGGUAGAGAGG	UCUUGCUUUCCUUCCGUGUCCAGAG	UCUUGCUUUCCUUCCGUGUCCAGAGCAGGUCAGCCCUCAGUCAAAGCGCCGGAGCUUCUUGGGAGACGGAGGUAGAGAGG	((((.....(((.((((.(((.(((.((.((.((.((.......)).))..)).)).))).))).)))))))..))))))	-33.2	chromosome 3	emb|FP565187.2|	129961	129882		x
	MDM262	GACUUGGAAUUAGUAGGGUGCUUA	AGUGCCUGAUACAUAGUUUCACAA	GACUUGGAAUUAGUAGGGUGCUUAGAACAGUGCCUGAUACAUAGUUUCACAA	(...((((((((((((((..((......))..)))..))).)))))))))))	-26.2	chromosome 4	emb|FP236645.1|	179755	179704		x
							chromosome 14	emb|CT737346.2|	42310	42361
	MDM267	AUUCUGUUAGAAAAAUGCAAGA	UUGUGUUUUUCUAACGGGAAUAC	AUUCUGUUAGAAAAAUGCAAGAAUGCUAUAAAAUCUUGUGUUUUUCUAACGGGAAUAC	((((((((((((((((((((((.(.......).))))))))))))))))).)))))))	-39.2	chromosome 13	emb|CU972448.2|	108222	108165		x
	MDM269	UGGCUGGCGGCUGCGGCG	CUGCAGCUUGAGCCUGG	CUGCAGCUUGAGCCUGGGAGCGUGGCUGGCGGCUGCGGCG	(((((((((.((((((....)).)))).).))))))))))	-49.6	chromosome X	emb|FP101956.3|	43468	43429		x
	MDM276	AGGCUCGGGCGGCUCGGCGGG	CGCCGGCGUCCCGGGCCGAC	CGCCGGCGUCCCGGGCCGACAAAGAGCUCGCCGGUCGCCUGCCGGCAGUCUGGCCCUGAGGCUCGGGCGGCUCGGCGGG	(((((((..((((((((.....(((.((.((((((.....)))))))))))........))))))))..)).)))))))	-62.62	chromosome 17	emb|CU972487.2|	62768	62690		x
	MDM277	CCCGCCCGCCCUGGAGGACUGUG	CUGGUCGGGGCGGGGGUGGG	CCCGCCCGCCCUGGAGGACUGUGGGUGGACGCUCUUGCAGAGCGCCUCUCGCUGGUCGGGGCGGGGGUGGG	(((.((((((((((....(.(((((.((.(((((.....))))))).))))).).)))))))))))).)))	-65.6	chromosome 12	emb|CU928816.2|	135772	135842		x	x
	MDM278	AGGGGAGGCAGAGAAGGACUGACAG	GUCAGCCCUUACUCAUGACCUACUCUGU	AGGGGAGGCAGAGAAGGACUGACAGAGUCAGCCCUUACUCAUGACCUACUCUGU	((((.((((((((((((.(((((...))))).)))).))).)).))).))))))	-47	chromosome 3	gb|AC091316.2|	150641	150588		x
	MDM279	CGGCCGGAGCCUGGACUGCUGC	GGCGCUAGGGAGCCAGGCCGGG	GGCGCUAGGGAGCCAGGCCGGGGAGGACAGCUGCAGCCAGCCUGUCCUCCCGUCCGGCCGGAGCCUGGACUGCUGC	(((.(((((...((.((((((((((((((((((....))).)))))))))...))))))))..)))))...))).)	-63.5	chromosome 15	emb|CU914511.2|	63040	62965		x
	MDM280	GGGACGCUCUGCCGGGCC	CCCGUAAGGAGUGGAGGCCCAG	CCCGUAAGGAGUGGAGGCCCAGCCCUGAGGUUGGGACGCUCUGCCGGGCC	((((...((((((....(((((((....))))))).))))))..))))))	-62.4	chromosome 1	emb|CU928955.2|	183774	183823		x
	MDM282	UGGGCUGAGCCAGGCGGU	CGCGGGCAGCCUAGU	CGCGGGCAGCCUAGUAGCGCGCAUGCUCGCAGAGGAGCUGGGCUGAGCCAGGCGGU	(((.(((((((((((.(((.(....).)))......))))))))..)))..)))))	-43.3	chromosome 13	emb|FP312846.2|	229230	229285		x
	MDM283	AGGGGCCCAAGGAGCAGA	UGCCCCUGGGCUCCUCA	AGGGGCCCAAGGAGCAGACCCCCUCGCCUGCCCCCUGGGGCUCCCAGAUGGGCAGCUGCCCCUGGGCUCCUCA	(((((((((.((.((((..(((.((....((((....)))).....)).)))...)))))).)))))))))))	-45.5	chromosome 4	emb|FP340554.2|	120217	120145		x
	MDM284	GCCGCGGCGUCCGGGCUG	GGCUGUCAAGGGCGCUGCGGCAG	GCCGCGGCGUCCGGGCUGUGUCCGCCCUGGCGGGCGCGCGGGGGCGGGAAGGCGCGGGCUGUCAAGGGCGCUGCGGCAG	((((((((((((((.(((((((((((((.(((....))).)))))))....)))))).)).....)))))))))))).)	-61	chromosome X	emb|CU466457.2|	83369	83334		x
							chromosome 13	emb|CU582896.2|	20953	20988
	MDM286	CUGUGACUGUGCUGCAGG	AGUUGCAUAGUCACAAAAGUG	AGUUGCAUAGUCACAAAAGUGAUCAUUGGAAACUGUGACUGUGCUGCAGG	.((.(((((((((((...((..((....)).))))))))))))).)).))	-36.8	chromosome 15	emb|CU457453.3|	86739	86767		x
	MDM288	UUCCUGAGUCGGACUGGGCUG	CCCCAUCCCCCUCCGGAGCG	UUCCUGAGUCGGACUGGGCUGCGGAGCGUCUACACGCACCCCAUCCCCCUCCGGAGCG	((((.(((..(((.((((.((((...........)))).)))))))..))).))))).	-46.8	chromosome 4	emb|CU571274.2|	190847	190904		x	x
	MDM289	GGCGGAUGGAGCAGGAUCCC	GCCCUGCUCCCCUGGCUGCCCA	GGCGGAUGGAGCAGGAUCCCAAGCCGCCCCGUCUGCGGCUCUGGGCCCUGCUCCCCUGGCUGCCCA	(((((..((((((((..((((((((((.......)))))).)))).)))))))).....)))))).	-56.6	chromosome 6	emb|FP236394.2|	27999	27934		x	x
	MDM290	GUGGCUGUGGCGUAGACCUCAG	GAGUGGUGCUGUAGGUCACAG	GAGUGGUGCUGUAGGUCACAGACACACCUUGGAUCCCAUGUUGCUGUGGCUGUGGCGUAGACCUCAG	(((.(.(((..(((.((((((.((.((..(((...))).)))))))))))))..)))....))))).	-31.1	chromosome 15	emb|CU607103.2|	63492	63426		x
	MDM291	CGGCCGGUGAGUGGGGCA	UCCCGGUGCUCGGCCGGA	UCCCGGUGCUCGGCCGGAGACGGCCGGUGAGUGGGGCA	(((((.(((.((((((....)))))))).).)))))))	-55	chromosome 7	emb|FP565879.1|	44104	44067		x
	MDM292	CCGGGAGGAACUGGGCGUCUGGA	CGGGCGCCCUUUUCCUCCCUGAC	CCGGGAGGAACUGGGCGUCUGGAGCCUUAGCAUAUAACCCCGGGCGCCCUUUUCCUCCCUGAC	..((((((((..((((((((((.................))))))))))..))))))))))))	-43.03	chromosome 8	emb|FP312959.2|	87024	87086		x
	MDM294	UGCGGGUGAGACGGAAGAACAC	GUUGUUCCCUCCUUACCCCCAGC	UGCGGGUGAGACGGAAGAACACGUGGGCAGUGACCUUGAGUGUUGUUCCCUCCUUACCCCCAGC	((.(((((((..((((.(((((..(((......)))...))))).))))...))))))).))).	-32.8	chromosome 14	emb|CU329680.2|	120767	120830		x	x
	MDM300	UAGGCAGAGCAGUGAGAG	UUCCUGUGAGUCUGCAGAGG	UUCCUGUGAGUCUGCAGAGGCUGCCCUGGGAGAACCAGUCCAUGAUGGGGGCAUAGGCAGAGCAGUGAGAG	(((((((...(((((....(((.((((((.....))))........)).)))....))))))))).)))))	-40.5	chromosome X	emb|FP015931.3|	49279	49349		x
	MDM302	AGGGAUCGAGUGAUGGCCUGG	CGGCGCCUCGAGGCCUGG	CGGCGCCUCGAGGCCUGGUGCCUUCCGUCAAGCCCAGGGAUCGAGUGAUGGCCUGG	.(((.((((((..(((((.((..........)))))))..))))).)...))).))	-45.5	chromosome 9	emb|CU914666.2|	53571	53626		x
	MDM305	AGCGGCGCGGCUCGGUCUG	GACUGAGCCACUAAGCCCGCGGU	GACUGAGCCACUAAGCCCGCGGUGAGCGGCGCGGCUCGGUCUG	(((((((((.....((((((.....)))).)))))))))))..	-52.3	chromosome 3	emb|CU914286.2|	82357	82315		x
	MDM306	AGGCGCGGACGGACCAUCCCU	GGAUGGUGCCCGACCCCGCCCAC	GGAUGGUGCCCGACCCCGCCCACCUCAGGAGGCGCGGACGGACCAUCCCU	(((((((..(((.((.((((..(....)..)))).)).))))))))))).	-53.1	chromosome 3	emb|CU929968.2|	99673	99624		x	x
	MDM307	UAUUAUCUGUGGGAUACUCGGU	UGGAUAUCCCGUGGAUAUUACA	UGGAUAUCCCGUGGAUAUUACAUGUAAAAUCAUGUAUUAUCUGUGGGAUACUCGGU	((..(((((((..((((.((((((......)))))).))))..)))))))..)).)	-34.8	chromosome 4	emb|CT963126.3|	14706	14761		x
	MDM308	GCGGGGUAGGAGGGAAGUGGCUGAA	CCGCCAGCUCAGCCCGGCCC	CCGCCAGCUCAGCCCGGCCCGGGGCCAAGAGGGUGGAAGGUCUCCCGGUGCCUUGAGGCGGGGUAGGAGGGAAGUGGCUGAA	(.((((.(((.((((.((((((((((....(((.((....)).))).).)))))).))).))))..))).....)))).)).	-53.3	chromosome 9	emb|FP102036.2|	85126	85207		x	x
	MDM309	CGCGGCUGCUUGAGCUCGGGCGGC	UGCGCGCAGCCCCAGCGAG	CGCGGCUGCUUGAGCUCGGGCGGCGAAGGGUCUCGCUGGCUUCAGACCCUGCCCGCCAGGCCCAGCGCUGCGCGCAGCCCCAGCGAG	(((((((((........(.((((((..((((((.((.(((..........))).)).))))))..)))))).)))))))...)))))	-54.1	chromosome 9	emb|CU993800.2|	98909	98995		x	x
	MDM310	CCAGGACAGGGCUGGGGUGACC	CAGCCCUGGCCUGUGGUCUGGGA	CAGCCCUGGCCUGUGGUCUGGGACGGGACAGGCCAUGUCCCACACAGGCACGUGCUUGUCCUCUUCCAGGACAGGGCUGGGGUGACC	..((((..((((.((..((((((.(((((((((.((((.((.....)).))))))))))))).))))))..))))))..))))....	-52.1	chromosome 3	emb|FP325221.2|	63007	63093		x
	MDM311	GAGGAGGUGAGGGUAGAC	CGCCCUCUUUCCUCUA	GAGGAGGUGAGGGUAGACUGCUGGCUCGUGCCAGCUGCGCCCUCUUUCCUCUA	(((((((.((((((.(...((((((....))))))..))))))))))))))))	-40.4	chromosome 3	emb|CU914342.2|	33602	33654		x
	MDM312	UGGGCUGACUCUGAGGGGACAGAGG	UCUGUCUCCCCUCAGCAGCCCCUC	UCUGUCUCCCCUCAGCAGCCCCUCACCCCCUUCAUGGCCCCUGUGGUUGGCUUGACCUGGGCUGACUCUGAGGGGACAGAGG	((((..(((((((((((((((.(((..((..((((((...))))))..))..)))...))))))...)))))))))))))))	-52.6	chromosome 4	emb|CU606863.2|	31529	31610		x	x
	MDM313	GAGGCUGGAGGAGGGAGGUG	CGCCUUCUUGCAGAUCUGUGA	GAGGCUGGAGGAGGGAGGUGGGAUCUGCGCCUUCUUGCAGAUCUGUGA	(((((((.(((((((..(..(...)..).))))))).))).))).)))	-43.5	chromosome 6	emb|FP102604.1|	131094	131140		x
	MDM315	AGGCCGGGCGCCGGUUCCA	GAGGCGGUGGCCAGCCCGGCGGCU	GAGGCGGUGGCCAGCCCGGCGGCUCGACUCUUGGUUGCUGCGAGGAGGUGGCAAUCAGGCCGGGCCAGGCCGGGCGCCGGUUCCA	(((.((((.....(((((((((((((...(((((((((..(......)..))))))))).))))))..))))))))))).)))).	-54.6	chromosome 8	emb|CU928360.2|	154767	154683		x
	MDM316	CUCGGUGGGCAAGGAGGCAGGG	CUGCAGCCCCACGGAGGC	CUCGGUGGGCAAGGAGGCAGGGCCAGGGCUCUAGGAGGCCCUGCAGCCCCACGGAGGC	(((.(((((....(..((((((((............))))))))..)))))).)))))	-49.5	chromosome 13	emb|FP312806.2|	381	438		x	x
	MDM317	UCCGGCUGAGGCGAGCGCAAC	GGCGGCUCUACAGCGUUCGGGUG	GGCGGCUCUACAGCGUUCGGGUGUGCGUGUGCGCAUGCGUGUGCGCGUGCGUUGCUGCACUUCCGGCUGAGGCGAGCGCAAC	.(((.(((..((((...((((.(((((...(((((((((....)))))))))...))))).))))))))....))))))...	-48.8	chromosome 15	emb|CU466304.2|	149108	149027		x
	MDM320	AGAGGAGGAGUAUGGUUGGUUCGA	GCGUCCCCUGCUUGUUUUUCCUCUGU	GCGUCCCCUGCUUGUUUUUCCUCUGUUUCUCUUUCACAUGAGUCUUAGAGGAGGAGUAUGGUUGGUUCGA	(...((...(((..(((((((((((...(((........)))...)))))))))))...))).))..)))	-39.6	chromosome 3	emb|CU467548.2|	94304	94235		x
	MDM321	UGGAGAAGAGCAGCCUGGAG	CCAAGGCUGCCACCACA	CCAAGGCUGCCACCACACCUCACCCUAUUCCCGGAGAGGGAGGGAGGUGGGCGUGGAGAAGAGCAGCCUGGAG	(((.(((((((.((((.((.((((...(((((.....)))))...)))))).))))....).)))))))))))	-49.2	chromosome 7	emb|CR956416.5|	21155	21227		x
	MDM322	GACGUUGCGUCGUGGGGCG	CCCCCGACGCGACCUCAU	CCCCCGACGCGACCUCAUCCUAUGGCACCAAUUGGUGGAUUCCUGUGCGUGAAGACGUUGCGUCGUGGGGCG	(((((((((((((.((.((((((((((((....)))).....))))).).)).)).))))))))).))))))	-49.3	chromosome 4	emb|CU184668.3|	89007	89078		x
	MDM325	GCGGGCUAGGCCAGAGGG	CUCUCAUGCCAGCCCUGCUG	GCGGGCUAGGCCAGAGGGCAGCGCGUCAGGAGCCGGGUCGGGGUCAGAAGCCCUGGCCUCUCAUGCCAGCCCUGCUG	(((((((.(((.(((((.(((.((.((..((.((......)).)).)).)).))).)))))...)))))))).))))	-49.5	chromosome 12	emb|CU466402.2|	75772	75696		x
hsa-miR-661	MDM326	GCGGAGAGCUGAGACCCAGGC	UGCGGGCUCAGCUCGAGCGCUU	GCGGAGAGCUGAGACCCAGGCCGCCAACUCCGGCUGCGGGCUCAGCUCGAGCGCUU	(((..((((((((.(((.(((((.......)))))..)))))))))))...)))).	-50.3	chromosome 16	emb|CU927896.2|	63437	63382		x
	MDM327	UUGUGUGUGGUGGACUGG	AGUCCGCCGCUUUUACCGCGGCC	AGUCCGCCGCUUUUACCGCGGCCGGGCGAGCGCUCACAAAGAGUGCUUCUGCGUUGUGUGUGGUGGACUGG	((((((((((......(((((((((..((((((((.....))))))))))).)))))).))))))))))))	-50.6	chromosome 1	emb|CU914208.2|	89289	89219		x
	MDM328	AAGGGAGGAAGGAAAAGAA	CUUUUCAUUUCACGUUUCU	CUUUUCAUUUCACGUUUCUGUCUUUUUCUGAAAAGGUACCUAUUAAAAGAGAGGAAGGAAGGGAGGAAGGAAAAGAA	((((((.((((.(.(((((.((((((.((.((.((....)).))...)))))))).))))).).)))).))))))..	-24.8	chromosome 1	emb|CU915427.2|	194338	194262		x
	MDM329	ACCAGGGCUGCUCUCAGGCUGG	AGCCUGGGUGGACUCUGGGUC	ACCAGGGCUGCUCUCAGGCUGGGACACCUGCCCAGCCUGGGUGGACUCUGGGUC	.((((((.(.(.(((((((((((.(....)))))))))))).).))))))))))	-48.7	chromosome 1	emb|CU914381.3|	55120	55173		x
	MDM330	CCUUCUCGGAACUGCGUGGCUG	GCCGCUGGGGGCCGGGCUCUGGGG	GCCGCUGGGGGCCGGGCUCUGGGGCACUUCUCCCUUCUCGGAACUGCGUGGCUG	(((((..((..(((((....((((......))))..)))))..))..)))))))	-50	chromosome 2	emb|FP325177.2|	90406	90459		x	x
	MDM331	ACCGGCGGCUGGGAAGCGG	GCUCCCGGGAGCUGGGAG	GCUCCCGGGAGCUGGGAGCGGGUGACCGGCGGCUGGGAAGCGG	((((((((..(((((..(....)..)))))..))))).))).)	-49.3	chromosome 7	emb|CT954214.2|	13810	13768		x
	MDM332	AGAAGGUUAGAUGUGCUGGUGGAG	CGGUCUGGCACAUGUUCUAGCCUGUCUUG	CGGUCUGGCACAUGUUCUAGCCUGUCUUGUUGUCAUGCUUACAGAAGGUUAGAUGUGCUGGUGGAG	(.(.(..(((((...((((((((.(((.((.(.....)..))))))))))))))))))..)).)))	-39.2	chromosome 5	emb|CU633568.2|	55098	55163		x
	MDM333	ACUGCGGCUGGGAGGGGG	UCCUUCCGGUUGUGA	ACUGCGGCUGGGAGGGGGCGCGGGAUCUGCCGGCAGUUGGAAAGCCCGCGAAACGCUCCUUCCGGUUGUGA	((...((((((((((((.((((((.(((..(....)..)))...)))))).....))))))))))))))))	-50	chromosome 12	emb|FP680579.1|	119665	119595		x
	MDM334	AGAAGUGCCUGGUGCUGGACCU	AGCCAGCACCAGGUGAGUAGCC	AGCCAGCACCAGGUGAGUAGCCGCUGGCCCGCCCCCGCCGCUUGCGCUGCUUCUCUCAGAAGUGCCUGGUGCUGGACCU	(((((((((((((((((((((.((.(((..((....)).))).)))))))))...........))))))))))))..))	-49.3	chromosome 1	emb|CU222525.2|	144928	144850		x
	MDM335	CUCGGACGCAGGAGGCCGGCGU	CUCGGCCCCCCCGUCCAUACC	CUCGGACGCAGGAGGCCGGCGUAGACCUACCUGUCAGCCUCGGCCCCCCCGUCCAUACC	...(((((..((.((((((.((.(((......))).)).))))))))..))))).....	-38.8	chromosome 3	emb|CU929871.2|	70873	70915		x	x
	MDM336	UCAGCCUGACCCUCCCCACACA	UGCUUCCUGGGGGGGGCAGGUUCCUG	UGCUUCCUGGGGGGGGCAGGUUCCUGUGAAGCCACUGCUGGAACUCAGCCUGACCCUCCCCACACA	((.....(((((((((((((((...((..(((....)))...))..)))))).)))))))))))))	-47.1	chromosome 1	emb|CU498975.3|	34413	34462		x
	MDM337	GCACCCCAGAGUGAGGAGGACG	GACAUGUCCCUGUGGGGAGCAG	GACAUGUCCCUGUGGGGAGCAGAGCCUCUGCACCCCAGAGUGAGGAGGACG	(.(.(.((.((.(((((.((((.....)))).))))).)).)).).)..))	-38.2	chromosome 7	emb|FP565700.1|	141577	141527		x
	MDM338	CGCUGUGGGCUUGGUGCGGGC	CACGCCCCACCUACAGCGAC	CACGCCCCACCUACAGCGACUGCGCAGGCUCCAGCGAAGCGCUGUGGGCUUGGUGCGGGC	(.(((.((((((((((((.((.(((.(....).))).)))))))))))..))).))))))	-46.7	chromosome 16	emb|FP476128.2|	144181	144122		x	x
	MDM339	CAAGGCAGAGAGAGGGGGA	CCCCUCCUUCUCUGGCAAUAGGG	CAAGGCAGAGAGAGGGGGAGGGUUGCACGACACAUGCCGAUUCCUGCUUCUCACCCCUCCUUCUCUGGCAAUAGGG	(..(.((((((((((((((((...(((.((...........)).))).)))).))))))..)))))).)....)))	-37.1	chromosome 5	emb|FP102260.2|	26236	26311		x
	MDM342	GCGCACGUGGGUGGCGGA	CGUAGGGCUGGCGCUGUGCGG	GCGCACGUGGGUGGCGGAGAGGCCAGAGAAAUGGCGAGUUCCGUAGGGCUGGCGCUGUGCGG	((((((((.(((.((((((..((((......))))...))))))...))).))).)))))).	-46.3	chromosome 13	emb|FP017187.2|	71326	71387		x
gga-miR-1716	MDM343	CGGCUGUGAGCUGAGGGGUAGGAGG	UCCUCCCUAGGCUCCUAGCGGCGGC	CGGCUGUGAGCUGAGGGGUAGGAGGCGAGUUCCGGGAUUCCGGAUCCUCCCUAGGCUCCUAGCGGCGGC	((((((.(((((..((((.((((.......(((((....))))))))))))).))))).))))..))))	-47.51	chromosome 1	emb|CU929677.2|	119030	118962		x
	MDM344	AAGGACAGAGGGGAGGAGU	UGUGCCUCCCUUCUGAGUGGGU	UGUGCCUCCCUUCUGAGUGGGUCUUUCGAAUCUGGAGGCCAAGGAAGGACAGAGGGGAGGAGU	(...(((((((((((....(((((((.......))))))).........))))))))))))))	-33.32	chromosome 12	emb|CU928665.2|	133023	133085		x
	MDM347	AGGACCGUGGAGAGCCAGCGCC	UGACGCUCUCGUAUGGUAGCGA	UGACGCUCUCGUAUGGUAGCGAGGUUGCUCCUUAGGACCGUGGAGAGCCAGCGCC	((..((((((.((((((...((((.....))))...))))))))))))...))))	-47.4	chromosome 1	emb|CU694588.2|	145954	145900		x
	MDM348	ACCUGCGGGCAGCUCCAGA	UGGGGCUCCCCCAGCCAA	ACCUGCGGGCAGCUCCAGAGCCUCCGUCAUUUGCUAUGUGGGCGCGGGCUGAUGCUCUGGGGCUCCCCCAGCCAA	..(((.(((.(((((((((((.((.(((...((((.....))))..))).)).))))))))))).))))))....	-47.2	chromosome 1	emb|FP476027.2|	9281	9207		x
	MDM350	AGGCGCAGAGAUACGCGAG	CGCGUAUCCUGCGUCAGG	AGGCGCAGAGAUACGCGAGGCGGGGUGGAGCCAUGCGGCGGCGCGUAUCCUGCGUCAGG	.(((((((.((((((((..((.(.(((....))).).))..)))))))))))))))...	-46.9	chromosome 17	emb|CU302397.2|	47719	47661		x
	MDM354	CAGGAGAGAGCCCAAGAAC	CCUUGGGCUCUGGCUGUGUG	CAGGAGAGAGCCCAAGAACAGGAGGCAGGGCUGGGCGGGGACCGCUGGCCACUUGACCUUGGGCUCUGGCUGUGUG	((((..((((((((((..((((.(((..(((.((.......))))).))).))))..))))))))))..)).))..	-48.4	chromosome 15	emb|FP565931.1|	91653	91727		x
	MDM355	CGGUGCAGUGGGAGGAGGGGUAAG	GUCUCCAGGGUCUCAGUGCCCCAG	GUCUCCAGGGUCUCAGUGCCCCAGGUCCUGGAAGGUGCGGGCGGUGUGUCUCUGGGGUCUCGGUGCAGUGGGAGGAGGGGUAAG	..((((....(((((.(((((.((..((..((.((..((.....))..))))..))..)).)).))).)))))...))))...)	-47.2	chromosome 7	emb|CU481857.17|	67146	67229		x
	MDM356	UCAGGGCUCUGGAUGCCCCGCAG	GUGGGGCCUCAGAGACUCGGGAGG	GUGGGGCCUCAGAGACUCGGGAGGACCCUCAGGGCUCUGGAUGCCCCGCAG	(((((((.((((((.(((..(((....))).)))))))))..)))))))))	-45.84	chromosome 3	emb|CU928476.2|	96984	97034		x
	MDM358	CCUCUGGACGGUCCGGAGAGAACA	UUCUCUAAACGAGGCCGUCCGGCG	UUCUCUAAACGAGGCCGUCCGGCGGGCUCGGCAGCCGCCUCUGGACGGUCCGGAGAGAACA	((((((...((.(((((((((((((.((....)))))))...)))))))))).))))))..	-47.4	chromosome 14	emb|CU424456.3|	44710	44770		x
	MDM361	ACGGACCACAAUGAGGACAGCACC	GGCGAGGACUAUGCAGCUGUGGUCUGG	ACGGACCACAAUGAGGACAGCACCACAGAGAUGCUGCAGGAGUGGCUGGCUGCUGUGGGCGAGGACUAUGCAGCUGUGGUCUGG	(..(((((((.((((..(.((.((((((((..((..(....)..))...)).))))))))..)..))...))..))))))))))	-45.1	chromosome 1	emb|CU467095.3|	88676	88759		x
	MDM365	ACAGGACUGGGUGUCCCAU	GGUCCAGCCCCAGCCCUGUCU	ACAGGACUGGGUGUCCCAUGUCUCACCUGGUCCAGCCCCAGCCCUGUCU	(((((.(((((((..(((.(.....).)))..))..))))).)))))).	-43.8	chromosome 13	emb|FP312787.2|	188119	188167		x
	MDM366	UAGCUACGGUCGGAGGGUCAG	GACCCCCGUCGACCGUGCC	UAGCUACGGUCGGAGGGUCAGUGGGGCCGGCUUCCUGACCCCCGUCGACCGUGCC	(....((((((((.(((((((.((((....)))))))))))...)))))))))))	-44.5	chromosome 14	emb|CU468497.2|	9518	9572		x
	MDM367	CCCGCUUGGACAGCAGAAG	UUGGCUGUUCACAGCCGGGA	CCCGCUUGGACAGCAGAAGCAGAACGAGGGUUUUGUCCAGCCUGAGAGCCUGUCUGUUGGCUGUUCACAGCCGGGA	((.(((((((((((...((((((....(((((((..........))))))).)))))).)))))))).))).))).	-43.9	chromosome 6	emb|CU972459.2|	216412	216487		x
	MDM370	ACUGGCGGGAUCCGGAUAUCCU	GAUUUUCCGGUUUCUGCUCGCUAGGCU	GAUUUUCCGGUUUCUGCUCGCUAGGCUGCGCUUCUCCGGGAAGGCGACUGGCGGGAUCCGGAUAUCCU	(((..(((((......((((((((..(((.((((.....))))))).))))))))..))))).)))..	-45.3	chromosome 7	emb|CR956379.5|	29123	29057		x
	MDM371	CGCGGGUGGGAAUGGGAAGG	CCCCCACCCCCGCCCCGGC	CCCCCACCCCCGCCCCGGCUGACGCAAGAACCUGGCGGGCCGCGGGUGGGAAUGGGAAGG	((((((..((((((((((((..(((.((...)).)))))))).)))))))..)))...))	-49.5	chromosome 15	emb|CU914511.2|	63388	63431		x	x
	MDM372	GAGUGAGGAUGAAGAAGAUGAUU	GCACCUAGUUAACCAGCGCUCAU	GAGUGAGGAUGAAGAAGAUGAUUACCAGGUACUGGGUCUGAUGAGGGCCUGGGACCUCGAUGCACCUAGUUAACCAGCGCUCAU	(((((.((.(((...((.((....(.((((.(..(((((.....)))))..).)))).)...)).))..))).))..))))).)	-32.5	chromosome 3	emb|FP326657.2|	113438	113355		x
gga-miR-1713	MDM373	GCGGAGAGGGAAGAGCAGAG	CUCGCUCCAUCCCCCUCUCCCAG	CUCGCUCCAUCCCCCUCUCCCAGUGUCUCGGGCCAAACCCCAGGGUGAAGGCGGAGAGGGAAGAGCAGAG	((.((((.....(((((((((..(..(..(((......)))..)..)...).))))))))..)))))).)	-43.5	chromosome 1	emb|FP102881.5|	23335	23266		x	x
	MDM374	CUCAUAGGGCAGGUAGAUGGA	UACCUGCCUGUCAAGUGAGCA	UACCUGCCUGUCAAGUGAGCAGUGACUUUAACAUUCCUGGGAAGCCCAGGUGUCAGGGUCGUUAGGCUCAUAGGGCAGGUAGAUGGA	((.(((((((((..((((((..(((((((.(((..((((((...))))))))).)))))))....))))))..))))))))).))).	-45.2	chromosome 14	emb|CT990614.2|	177972	178058		x
gga-miR-1644	MDM375	CUGCAGGGCUGUGCACGG	CCGCACAGCCCAGUGUG	CCGCACAGCCCAGUGUGUGGGACCUGGUGACUCAGGAGCUACCCUGCAGGGCUGUGCACGG	(((((((((((.(((.((((..(((((....)))))..)))).).)).)))))))))..))	-45.21	chromosome 6	emb|CU929901.1|	135998	135938	x
	MDM376	CUGCUGCGCCUGAGAUGAGUA	GUCGUUUCGGGCGCGGGCGCUAGAC	CUGCUGCGCCUGAGAUGAGUAAACUGUCGUUUCGGGCGCGGGCGCUAGAC	((((((((((((((((((........)))))))))))))))....)))).	-44.9	chromosome 10	emb|FP326681.2|	80764	80715		x
	MDM378	AAAGGACAGCACGCUCACCGAA	GGGUGCGUGUGUCUGUCUGUCUG	AAAGGACAGCACGCUCACCGAACCAGUAAGUUCGCCCUGCCUGGUCAGGGCCUUGCGGGGGGGGGGGGUGCGUGUGUCUGUCUGUCUG	...(((((((((((.((((...((.......((.((((((..(((....)))..)))))).)))).)))).))))).)))))).))))	-44.91	chromosome 7	emb|CU633632.2|	210049	209994		x
	MDM380	AGGUGGGCUGAGCGUGCGGAA	CCGCGCGCCGCUCCUGCCGCA	AGGUGGGCUGAGCGUGCGGAACGCUUGGGGACCCCAGGGGGCUCGCCUGGCUCCCAGCCGCCGCGCGCCGCUCCUGCCGCA	.((..((.((.((((((((...(((.((((...(((((.(...).))))).)))))))..))))))))))..))..))...	-49.9	chromosome 12	emb|FP102653.2|	177711	177631		x
	MDM382	AGAGGUUCGGCUGUGCGGGCA	CUCCGGGGACGGCCGCUGCACCUGC	AGAGGUUCGGCUGUGCGGGCACUGCGCUCCGGGGACGGCCGCUGCACCUGC	....((.(((((((.(((((.....)).)))...)))))))..)).))).)	-29.2	chromosome 3	emb|FP475960.2|	151332	151282		x
	MDM386	GCGGCGGAGGGGAAGCGC	GCUCCCCUCCUCUUCUC	GCUCCCCUCCUCUUCUCCCUUUGCUUUUCUCCAUGCGGCAGAGAGGGCGGCGGAGGGGAAGCGC	((((((((((.((.(((.(((((((...........))))))).))).)).))))))).)))))	-44.4	chromosome 15	emb|CU855627.1|	154324	154387		x
	MDM388	UGGGCAGGAAGGUGGGAUCU	GUCCUCAGCACCUUCUUGGCCAUC	GUCCUCAGCACCUUCUUGGCCAUCUUCCUGGGCAGGAAGGUGGGAUCU	((((....((((((((((.(((......))).))))))))))))))))	-42.3	chromosome 9	emb|CU463959.2|	9970	10017		x
	MDM390	AGGUCCUGGAGGUAAGCUG	GCUCACCUCGAGGACCACC	GCUCACCUCGAGGACCACCUUGCGCAUGCGCUCCAGGUCCUGGAGGUAAGCUG	(((.(((((.((((((.....(((....)))....)))))).))))).)))))	-42.2	chromosome 3	emb|CU929972.2|	104511	104459		x
	MDM391	UGAUCUGGGCUUGGUUGAAUCC	AUUCAGCUAACGGCAGAUCAUG	AUUCAGCUAACGGCAGAUCAUGUGCUGUGUUUAUGAUCUGGGCUUGGUUGAAUCC	((((((((((...(((((((((.((...)).)))))))))...))))))))))))	-42.7	chromosome 2	emb|FP102248.3|	1236	1182		x
mmu-miR-2145	MDM392	AUCAGGGUCGGGCCUGG	UGGACCCAGAUCUGAUUA	AUCAGGGUCGGGCCUGGUACUUGGUAGGGAGACAUGAGAUUUGGACCCAGAUCUGAUUA	((((((.(((((((..((.((((....(....).))))))..)).))).))))))))))	-28.8	chromosome 2	emb|CU929491.4|	132299	132241	x
	MDM393	CAGCUGCAGCCGCUCUCU	CGGGACGGCGCGGCUAGA	CGGGACGGCGCGGCUAGAGGCCAAGGCCUCCAGCUGCAGCCGCUCUCU	.(((.((((((((((.(((((....))))).)))))).)))))))..)	-43	chromosome 3	emb|CU467585.2|	163976	164023		x
	MDM394	CAGGGUUGGGUUGGGAGGGUC	CCACUUCGAGGCUUCCCGGUGAG	CCACUUCGAGGCUUCCCGGUGAGGCGCAUUUCUCAGGGUUGGGUUGGGAGGGUC	((.((((.((.((.(((..(((((......))))))))..)).)).))))))..	-38	chromosome 1	emb|CU606882.2|	184539	184486		x
	MDM397	CAGUGAGGUCGUCGUGACAGA	UGUCACAUGGGGUCCUGGG	UGUCACAUGGGGUCCUGGGGGGAAGAGGAUGUGCGGGGAAACCGGAAAUCCUAGUGAAACCAGUGAGGUCGUCGUGACAGA	((((((((((..((((((.......(((((...(.((....)).)..))))).......)))).))..)))).))))))..	-42.34	chromosome 6	emb|FP102596.2|	168490	168570		x
	MDM60	UGUCGCGGGGGUGGGCGGGC	CACGGCCGCCGCCGGGCGCC	UGUCGCGGGGGUGGGCGGGCUGGGGCCGGGGGUGGGGCCGGCGGGGGCACGACCCCCGGUCGGCGUCCACGGCCGCCGCCGGGCGCC	((((.(((.(((((.((((.((.((((((((((.(.(((......))).).))))))))))..)).)).)).))))).)))))))))	-63.8	ND	ND	ND	ND		x
	MDM103	GCGCGCGUGCGCGCCGG	UGUGUGUGUGUGUGUGU	UGUGUGUGUGUGUGUGUGUGUGCGUGUGUGUGCGCGCGCGCGUGCGCGCCGG	.(((((..((((((((((((..(....)..))))))))))))..))))).))	-60.9	ND	ND	ND	ND		x	x
	MDM108	AGAGGAGCCGCGACAGAGCCG	GCUCUGAGCUGCCCCUCCUCGUCC	GCUCUGAGCUGCCCCUCCUCGUCCGUCCCCUCCAGCUGGAGAGGAGCCGCGACAGAGCCG	((((((...(((..((((((.(((((........)).)))))))))..))).))))))))	-49.1	ND	ND	ND	ND		x
	MDM181	GAAGGUCGUCGGUUCAAAUCCGG	GGAGCAGCCUGGUAGCUCGUCGG	GGAGCAGCCUGGUAGCUCGUCGGGCUCAUAACCCGAAGGUCGUCGGUUCAAAUCCGG	(((..((((.((..(((..(((((.......))))).)))..))))))....)))))	-32.5	ND	ND	ND	ND		x
	MDM182	UCUGGCUGUUGUGGUGUGCAAAA	UUGCCACACUGCAACACCUUACA	UCUGGCUGUUGUGGUGUGCAAAACUCCGUACAUUGCUAUUUUGCCACACUGCAACACCUUACA	(..((.(((((..((((((((((...((.....))...))))).)))))..)))))))..)).	-27.8	ND	ND	ND	ND		x
	MDM213	GGUUGAUCAGAGAACAUACAUU	UGUAUGUCAACUGAUCCACAGU	GGUUGAUCAGAGAACAUACAUUUUCUCAAUGAUGUAUGUCAACUGAUCCACAGU	.((.((((((...(((((((((........)))))))))...)))))).)).))	-29.5	ND	ND	ND	ND		x
	MDM218	CUUGAAGGGACGGUAGUU	CUGCUGACCCCAAGGGA	CUGCUGACCCCAAGGGAGAAUCAGUGUCCUUGAAGGGACGGUAGUU	((((((.(((..(((((.(.....).)))))...))).))))))))	-40.2	ND	ND	ND	ND		x
	MDM224	AGCGCAGGGGCUGCAGGU	CCCAGCGGUCAGCUGAGCUGU	CCCAGCGGUCAGCUGAGCUGUGGGCCUCUCCACUAGCGCAGGGGCUGCAGGU	(...((((((..(((.((((((((....))))).))).))).)))))).)))	-48.4	ND	ND	ND	ND		x
	MDM227	UGGCGCGGGGCUGUGGCGCGGGUG	CCCGGGAGCCCCGGCGCCGUG	UGGCGCGGGGCUGUGGCGCGGGUGCCCGGAGCGCGCGUGCAGUGUGGCGAGCGCGCGCGAAAGCGGGUCCCGGGAGCCCCGGCGCCGUG	((((((((((((....(.((((.(((((...(((((((((.(.....)..)))))))))....))))))))).))))))).))))))..	-67.4	ND	ND	ND	ND		x
	MDM236	GCCCAGGGCUGGAGGCGAGCGC	GCGAGCUGCCCGCGGGGUUU	GCGAGCUGCCCGCGGGGUUUGCAGAAAGCGGGGUGGGCCCAGGGCUGGAGGCGAGCGC	((..(((((((...(((((..(.(....)...)..))))).))))....)))..))))	-49.2	ND	ND	ND	ND		x
	MDM241	UGGGCGGGGCUCCCGGAGAAUGGGU	CCAUUUCCGUGGCACCGCCCAUG	UGGGCGGGGCUCCCGGAGAAUGGGUGCACGCGACUUCCAUUUCCGUGGCACCGCCCAUG	(((((((.(((..((((((.((((..(....)...)))))))))).))).))))))).)	-44	ND	ND	ND	ND		x
	MDM242	GCGGGGAUAGCUCAGUUG	AUUGCAGUAAUCCUAAUACUC	AUUGCAGUAAUCCUAAUACUCUGAAUUUUCUAUAUAGUAUAGAGCUUAUAGGAAAACUUGAACAGAGCGGGGAUAGCUCAGUUG	((((.(((.(((((....(((((..(((((((((.(((.....)))))))))))).......)))))..))))).)))))))).	-23.4	ND	ND	ND	ND		x
	MDM265	AGGAGAGAGAAAAGAGCA	UACUUUUACUAUGUCCCUC	AGGAGAGAGAAAAGAGCAGGCAUGUACUUUUACUAUGUCCCUC	.(((.(.(((((((.(((....))).))))).)).).))).))	-26	ND	ND	ND	ND		x
	MDM274	GCGGCGGCGUCGGAGGAG	CUUCUCGCCGGCAGCUU	CUUCUCGCCGGCAGCUUCUUCCUCCGUUGGCGGCGGCUGCUGCUGCUGCGAGGAGGAGGCGGCGGCGUCGGAGGAG	((((((((((.(.(((((((((((.....((((((((....)))))))))))))))))))).)))))..)))))))	-65.4	ND	ND	ND	ND		x
	MDM275	ACGUCAUGGGGCUGCGGUGAC	CGCCGCGGCCCCAUGACCUCA	CGCCGCGGCCCCAUGACCUCAGGGGUGCCCACCGUGACGUCAUGGGGCUGCGGUGAC	(((((((((((((((((.(((.((.......)).))).)))))))))))))))))..	-63	ND	ND	ND	ND		x
	MDM281	ACGUCAUGGGGCUGCGGUGAC	CGCCGCGGCCCCAUGAACUCA	CGCCGCGGCCCCAUGAACUCAGGGGUGCCCACCGUGACGUCAUGGGGCUGCGGUGAC	((((((((((((((((..(((.((.......)).)))..))))))))))))))))..	-59.7	ND	ND	ND	ND		x
	MDM285	GGGGCUGAAGCGGCUGCA	CAGCCGCUGAGCCCGCU	CAGCCGCUGAGCCCGCUUGGGGCUGAAGCGGCUGCA	((((((((.(((((.....)))))..))))))))).	-45.5	ND	ND	ND	ND		x
	MDM293	CUGGGAAGCAAGGGACGAGGACCAA	GGGACCGUGCCCUUGCUCCUGGGU	GGGACCGUGCCCUUGCUCCUGGGUCUUGAGGGAGGAGAGGACUGAGACACUGGCCGUCUUCUGGGAAGCAAGGGACGAGGACCAA	((..((((.((((((((((..((....((.((...((.(........).))..)).)).))..)).))))))))))).)..))..	-42.9	ND	ND	ND	ND		x
	MDM295	UGGGCUCGCGGGCUGGCCUA	GGUGAGUGUGGGAGGCGGGU	UGGGCUCGCGGGCUGGCCUACCUGCGGGCGGGCGGCUACCGGGCGCGGAGCCGGGCCCGCGGCGAUGGGUGAGUGUGGGAGGCGGGU	(.(.(((.((.(((.((((((((((((((...(((((.(((....)))))))).)))))))).).))))).))).)).))).).)))	-56	ND	ND	ND	ND		x
	MDM314	AGGCAGGGAGGGCUGUGGG	CUCCGCCCCUCUGCACAG	AGGCAGGGAGGGCUGUGGGCAGAGAGGGCUGGGCCGGGGCAAGAGCACCCCUCCCCUCCGCCCCUCUGCACAG	..((((((.((((.(.(((..(((.(((((..((....))...))).)).)))))).).))))))))))....	-44.8	ND	ND	ND	ND		x	x
	MDM318	GCAUGCGCCGUGCGUGGAGCG	CUCCUCCCACGCCGCGGGCCC	CUCCUCCCACGCCGCGGGCCCUGCGCAUGCGCCGUGCGUGGAGCG	((((.(.((((.((((.((.....)).)))).)))).).)))).)	-49.5	ND	ND	ND	ND		x	x
	MDM341	CUGGAGUGUGGCGGAGGCCUG	GGCAGCGCUCCCUCUUCAGGG	CUGGAGUGUGGCGGAGGCCUGAGCCGAAUGCUGACCAGGAGAGCCUGGAGCUACGGCUGCUUAACCAGGCAGCGCUCCCUCUUCAGGG	((((((.(..(((...((((((((((...(((..(((((....))))))))..))))).......)))))..)))..)..))))))))	-47.21	ND	ND	ND	ND		x
	MDM351	GCGGGGUGGGGAGCAAGGCG	CCCCUCCCCCGCCCGUGG	GCGGGGUGGGGAGCAAGGCGCCGGCCGCCCGCGCCCCUCCCCCGCCCGUGG	((((((.((((((...(((((.((...)).))))).))))))).)))))))	-47	ND	ND	ND	ND		x	x
	MDM363	UGGCGGCUGGGCUCGGCAG	CCCGGGCCCGGCCCCAUG	UGGCGGCUGGGCUCGGCAGCGCAUCCAGCGCAGCGCGGCGCCCCGGGCCCGGCCCCAUG	(((.((((((((((((..((((.....(((...))).)))).)))))))))))))))))	-44.5	ND	ND	ND	ND		x	x
	MDM364	UUGCGGAGGGCUCCAGGCA	CCUGGGGCGUCGCUUCUAGG	CCUGGGGCGUCGCUUCUAGGCUGGGGAACUGGCUAGGUCAGCUGUUCUGGCCUCCCACUGGGCUUUGCGGAGGGCUCCAGGCA	((((((((.((((....(((((.((((...(((((((........)))))))))))....))))).))))...))))))))).	-44.8	ND	ND	ND	ND		x
	MDM383	GCUGGGCCCCAGCACUGG	GGGCUGGCCUCCAGCUG	GCUGGGCCCCAGCACUGGGACAGAACCCGGGCUGGCCUCCAGCUG	((((((..(((((.(((((......))))))))))..))))))))	-43.8	ND	ND	ND	ND		x
	MDM395	AUUUCCAGGCCUCUCCCUAG	GGGGAGGGCCUGGAAAUCG	AUUUCCAGGCCUCUCCCUAGGUGGAAUGAAUUGAAUCUCGGGGGGGAGGGCCUGGAAAUCG	(((((((((((.((((((...((..((.......))..))..)))))))))))))))))).	-41.9	ND	ND	ND	ND		x
	MDM399	GCCGGAGGGCGGAGCUGGGCU	CCCGGCUCCCCUCCCUUCGGCGC	CCCGGCUCCCCUCCCUUCGGCGCUCGUGCCGGAGGGCGGAGCUGGGCU	(((((((((...((((((((((....)))))))))).)))))))))))	-41.8	ND	ND	ND	ND		x	x
