# Supplementary material for: Deciphering the porcine intestinal microRNA transcriptome
Source: BMC Genomics. 2010 Apr 30;11:275. doi: 10.1186/1471-2164-11-275 (PMC2873480; doi:10.1186/1471-2164-11-275)
Supplement: Additional file 4 — miRNAome of the entire porcine intestine identified by means of customized Microarrays. Background subtracted and variance stabilization normalized (VSN) signal intensities of all samples (duodenum, proximal and distal jejunum, ileum, ascending and transverse colon as well as the common reference) is shown as tab delimited text file. [file 1471-2164-11-275-S4.TXT]

internal ID	ID	common reference	duodenum	proximal jejunum	distal jejunum	ileum	ascending colon	transverse colon
MDM103	MDM103	5.464343588	7.457487169	6.98515451	6.479805633	6.491371577	5.502912111	5.945707592
MDM104	MDM104		6.402154045
MDM109	MDM109				5.892983089
MDM110	MDM110			6.607047561			6.059921382
MDM111	MDM111						7.405750859
MDM116	MDM116	7.18962685			7.03590456	7.243095042
MDM119	MDM119	7.322576885			7.812517048	7.064406773
MDM121	MDM121	7.257346759	6.697116636	6.523220566	6.479805633	7.000825831	7.47946772	7.966588709
MDM123	MDM123	6.137944544	5.483389323	5.354324892	5.469968654	5.771825819	6.443998443	4.203407648
MDM125	MDM125			5.354324892			6.443998443	7.114124522
MDM127	MDM127	5.692440537	6.242058557	6.688073742	5.682164883	6.93509075		5.643521017
MDM128	MDM128				7.355177449	7.000825831
MDM129	MDM129	7.4756376		7.359588073	7.767600421	7.968741258	6.834115558	6.626740268
MDM136	MDM136	7.322576885	5.84162851	7.053073876	7.170433015	6.649045318	7.47946772	7.339571485
MDM140	MDM140				5.788026219	5.105926536	4.961522812
MDM142	MDM142	9.958064829	8.847822751	7.926272011	10.80776488	11.05788153	8.839670495	8.757900279
MDM143	MDM143		7.189391962	7.468638649	7.355177449	7.243095042	7.163652996	7.252777753
MDM144	MDM144	5.464343588			5.682164883	5.675393915
MDM148	MDM148	8.557731775	7.457487169		9.484478289	9.763115872
MDM150	MDM150	5.578270038		6.160637189		7.431153979	6.782286396
MDM151	MDM151					6.14699331	6.674783626	6.234578208
MDM153	MDM153							7.065480973
MDM154	MDM154	9.112570459	8.410744884	8.148339582	9.919621763	10.12832266	8.869251832	9.037105365
MDM156	MDM156				7.104382045
MDM158	MDM158							5.265734711
MDM160	MDM160			5.762966652
MDM161	MDM161				4.866638427	5.386266431	5.09144725
MDM163	MDM163	6.137944544	5.602975146				6.443998443
MDM166	MDM166	4.820027369	5.84162851		5.469968654	5.578702983	5.09144725	5.340206448
MDM171	MDM171						7.248092844
MDM173	MDM173						7.248092844
MDM175	MDM175			6.160637189	5.058824985	5.771825819		6.745204363
MDM178	MDM178	6.634096596	7.843038297	7.926272011	7.52209202	8.236204349	7.68284552	6.234578208
MDM179	MDM179	6.97010782	5.133014792	6.436594743	6.047614613	5.578702983		6.745204363
MDM181	MDM181	7.18962685
MDM182	MDM182		6.074409081
MDM186	MDM186							4.909690334
MDM187	MDM187				7.104382045	7.000825831
MDM191	MDM191	7.046151407				7.185453823	6.320750398	7.576334458
MDM192	MDM192	5.130714332	5.84162851	6.063819188				7.252777753
MDM195	MDM195	8.896413937	8.87284774	8.248398174	9.62264378	9.857984153	8.747197034	8.91949136
MDM196	MDM196	6.541627057		6.160637189		7.000825831	7.163652996
MDM197	MDM197	6.891004642	7.891273759	7.118649088	8.019700039	8.108280875	7.973425262	6.857641115
MDM198	MDM198	6.723104463	6.787857378	6.688073742	7.170433015	6.491371577	6.782286396	6.857641115
MDM202	MDM202	7.322576885	7.457487169		7.355177449	7.064406773	7.02923459	7.065480973
MDM203	MDM203			7.571054107
MDM204	MDM204		4.706494421			4.842774027	5.502912111
MDM205	MDM205						7.47946772
MDM206	MDM206			5.864590259			6.674783626
MDM208	MDM208			6.914788219	7.468264654	7.645813984
MDM213	MDM213		7.394253288				7.405750859
MDM214	MDM214						5.64381528
MDM215	MDM215					4.759724727
MDM216	MDM216						5.225577835
MDM217	MDM217					7.243095042		7.161526587
MDM218	MDM218	5.578270038
MDM219	MDM219						5.502912111
MDM221	MDM221	7.18962685	7.518436492	7.086147978	6.814771901	6.867118048	6.934054842	6.371306253
MDM222	MDM222		8.231216217	7.758495037	8.167596435	8.108280875	8.172344136
MDM223	MDM223	6.445685007	6.074409081	6.523220566	6.891209242	7.40551079	7.68284552	7.252777753
MDM224	MDM224	7.18962685	7.038610868
MDM227	MDM227	8.919516741	7.741925522	7.118649088	9.88703078	10.27323876	7.834790496	8.023190267
MDM229	MDM229			5.354324892	5.682164883	5.771825819	6.257248674
MDM230	MDM230	7.18962685
MDM231	MDM231	6.541627057	6.296313152	6.436594743	6.294484012	5.867576649	6.192561753	6.745204363
MDM232	MDM232					7.40551079
MDM233	MDM233			7.212845465
MDM236	MDM236	7.910103911	8.112348485	8.077804533	8.202445481	8.040083964	7.745365372	7.576334458
MDM240	MDM240	5.024088852	5.364712321	5.762966652	5.575954885	5.675393915
MDM241	MDM241		7.189391962	7.520633699	7.295718008	7.774711919
MDM242	MDM242	7.322576885	7.038610868
MDM243	MDM243	7.257346759	7.260358573	7.359588073	7.355177449	7.243095042		6.371306253
MDM248	MDM248		6.602609555	5.965016057	7.170433015	7.855211296	5.784468268	5.048345536
MDM249	MDM249			5.864590259
MDM251	MDM251	7.257346759			7.104382045
MDM252	MDM252	6.891004642	5.84162851		6.388597308	6.192010534	6.320750398	6.234578208
MDM253	MDM253	7.18962685	7.518436492		7.104382045		7.02923459
MDM254	MDM254		7.038610868		7.104382045		7.47946772
MDM255	MDM255					6.055491874		5.192169865
MDM258	MDM258	7.257346759		7.414985939
MDM262	MDM262	7.322576885					5.225577835
MDM265	MDM265						7.328706722
MDM267	MDM267							5.945707592
MDM269	MDM269	6.891004642	6.697116636	6.392244298	8.236516005	8.266576174	6.982223783
MDM274	MDM274	7.322576885	7.11553137		8.202445481	8.814685442	7.163652996	7.422230229
MDM275	MDM275	6.346322124	6.074409081	6.160637189	6.891209242	6.571454858		6.745204363
MDM276	MDM276	9.673168346	8.476968876	7.965562282	10.54722047	10.83704361	8.306226003	8.614586358
MDM277	MDM277	7.322576885	8.19261205	8.34227567	8.646914969	8.706631224	7.55008436	8.023190267
MDM278	MDM278	6.541627057				7.298929712	7.617811868
MDM279	MDM279	6.723104463	6.186959394		6.568030574	6.571454858	5.923564158	6.371306253
MDM280	MDM280					6.571454858
MDM281	MDM281	7.385453278	6.874929887	6.523220566	7.355177449	7.185453823	7.617811868
MDM282	MDM282						5.923564158
MDM283	MDM283		7.394253288	7.243185294	7.234173569	7.185453823	7.248092844	7.065480973
MDM284	MDM284					6.649045318
MDM285	MDM285	6.346322124			6.098189205	6.055491874	6.674783626	6.371306253
MDM286	MDM286			6.841876931		6.323822636
MDM288	MDM288	5.806144839	5.364712321	5.155616613	5.629067761	5.867576649	6.782286396	5.945707592
MDM289	MDM289	6.723104463	5.900599589	5.965016057	6.479805633	5.771825819	6.443998443	7.422230229
MDM290	MDM290			7.468638649
MDM291	MDM291		7.260358573		7.355177449	8.040083964
MDM292	MDM292		7.038610868		7.03590456	6.055491874
MDM293	MDM293	7.11927634	7.938072839	7.181984775	7.412658894	8.040083964	7.248092844	8.230857882
MDM294	MDM294	5.464343588	5.364712321	4.964983251	4.961371309	5.386266431	5.363086491	5.643521017
MDM295	MDM295	6.029476943	5.602975146		5.788026219	6.323822636	5.923564158
MDM300	MDM300		6.074409081	5.762966652			5.502912111
MDM302	MDM302	7.11927634		6.607047561
MDM305	MDM305			6.063819188
MDM306	MDM306	6.80870932	5.959107507	6.436594743	6.814771901	6.649045318	7.075120477	5.048345536
MDM307	MDM307				5.996521479
MDM308	MDM308	7.504659036	7.42616444	7.243185294	8.131934748	8.339946479	7.47946772	7.252777753
MDM309	MDM309	5.918698266	5.602975146	5.155616613	6.294484012	6.649045318	6.782286396	6.745204363
MDM310	MDM310	8.157804931	8.153006118	8.148339582	7.767600421	7.774711919	7.68284552	8.077796729
MDM311	MDM311							5.340206448
MDM312	MDM312	5.024088852	5.133014792	4.78440627	5.575954885	6.055491874	5.784468268	4.909690334
MDM313	MDM313	8.195474862	7.577234297	6.914788219	8.69732511	9.115265125	7.973425262	8.413577549
MDM314	MDM314	8.232237251	7.48823889	7.053073876	9.33181856	9.827696687	7.617811868	7.50105724
MDM315	MDM315	5.692440537		5.455789791	6.964884635	7.064406773	6.884695614	6.626740268
MDM316	MDM316	7.954231345	7.793284804	7.053073876	8.455696491	8.590082693	8.389331299	8.077796729
MDM317	MDM317		7.260358573		7.355177449		7.075120477	7.252777753
MDM318	MDM318	5.024088852	5.483389323	6.523220566	5.892983089	6.72415766	6.982223783	5.192169865
MDM320	MDM320	5.464343588	5.722660106	5.155616613
MDM321	MDM321	6.346322124	6.697116636		5.892983089			5.945707592
MDM322	MDM322					6.236502507
MDM325	MDM325		6.402154045	6.766330967		7.185453823	6.562038226
MDM327	MDM327	7.18962685			7.468264654
MDM328	MDM328	7.046151407					7.617811868	7.422230229
MDM329	MDM329			7.118649088
MDM330	MDM330	5.578270038	5.364712321	6.98515451	6.098189205	5.962250687	5.784468268	5.491171059
MDM331	MDM331	7.954231345	7.11553137		8.302448273	8.325554229	7.163652996	7.648321986
MDM332	MDM332						4.961522812	4.52950358
MDM333	MDM333	8.896413937	8.231216217	7.118649088	9.796362623	10.08535367	8.578970538	8.36992745
MDM334	MDM334							7.065480973
MDM335	MDM335	5.578270038	6.074409081	6.841876931	6.814771901	6.72415766	6.674783626	6.964297698
MDM336	MDM336	9.753045531	9.837069765	9.529987558	10.9981668	11.1526436	10.6407187	10.41284553
MDM337	MDM337	7.046151407
MDM338	MDM338	7.668852238	6.504284595	5.864590259	7.673799573	8.236204349	6.982223783	6.09243193
MDM339	MDM339	7.11927634			7.234173569	7.40551079	7.405750859
MDM341	MDM341		7.189391962					6.857641115
MDM342	MDM342							7.252777753
MDM344	MDM344	7.504659036		6.607047561
MDM347	MDM347	7.446106113	7.328593519	7.520633699			7.075120477
MDM348	MDM348	5.578270038	5.364712321	6.766330967	6.388597308	6.236502507		5.945707592
MDM350	MDM350			7.468638649	7.234173569	7.243095042	7.075120477
MDM351	MDM351	8.370982302	8.231216217	7.053073876	9.2827214	9.364583527	7.973425262	7.161526587
MDM354	MDM354	6.445685007		6.841876931				6.745204363
MDM355	MDM355	7.11927634	7.394253288	7.053073876	8.567943629	8.750803803	7.86351297	7.50105724
MDM356	MDM356		7.11553137			6.323822636	7.248092844
MDM358	MDM358	7.385453278	7.189391962	7.844608094	7.355177449	7.32619581		7.252777753
MDM361	MDM361	7.18962685	7.793284804		7.767600421	8.296352211	7.745365372
MDM363	MDM363	7.18962685	7.260358573	6.688073742	7.412658894	7.645813984	6.982223783	6.857641115
MDM364	MDM364				5.788026219			7.161526587
MDM365	MDM365	6.891004642	4.807711465	7.053073876		5.386266431	5.225577835	4.712673718
MDM366	MDM366			6.607047561		7.553822892		6.01957611
MDM367	MDM367				7.104382045	7.243095042
MDM370	MDM370						7.68284552
MDM371	MDM371	7.668852238	6.787857378	6.436594743	7.624775004	7.689934987	6.562038226	6.626740268
MDM372	MDM372	7.561228871
MDM374	MDM374		6.958464256
MDM376	MDM376	5.692440537			4.68590288	5.291348367		5.048345536
MDM378	MDM378	6.723104463			7.673799573	7.456415389	7.328706722	6.964297698
MDM380	MDM380		5.722660106		7.355177449	7.645813984
MDM382	MDM382			4.534250907		6.72415766
MDM383	MDM383		7.891273759	7.965562282	8.019700039	7.243095042	7.163652996	7.161526587
MDM386	MDM386		7.394253288		7.673799573	7.815472071	7.075120477	6.371306253
MDM388	MDM388				7.104382045
MDM390	MDM390	6.243668001	5.364712321		5.260877768	5.291348367		5.945707592
MDM391	MDM391							6.09243193
MDM393	MDM393			7.053073876	6.653248017	6.649045318		6.234578208
MDM394	MDM394	7.997145157	7.634005314	7.243185294	8.095424192	8.463642255
MDM395	MDM395					7.000825831
MDM397	MDM397							7.065480973
MDM399	MDM399	8.824850633	7.225226755	6.98515451	8.816324768	8.77240568	7.163652996	7.161526587
MDM62	MDM62	7.18962685	6.602609555	7.118649088	7.721383913	7.645813984	7.328706722	7.339571485
MDM66	MDM66	6.445685007		6.523220566
MDM72	MDM72	11.46181309	12.53327541	11.57395687	11.00832454	11.04895032	11.16609755	11.10631712
CNG66	miR-1280	15.33453388	12.93910343	14.26030397	14.47590252	14.2821143	14.75481838	14.74360982
CNG87	miR-150			7.64747648				9.267061006
MDM373	miR-1713	7.046151407	6.697116636	5.354324892	7.104382045	7.505829247	7.328706722	6.09243193
MDM343	miR-1716		7.189391962		7.767600421	7.60046331	7.328706722	7.161526587
CYG8	miR-1937b	15.91804707	13.69132821	15.87773726	15.40185033	15.37136049	16.01533772	15.41476582
CNG17	miR-200c	12.31431144	11.24136145	11.55443326	11.09209775	10.29417513	10.97688891	11.81665124
MDM238	miR-2145	7.668852238	7.038610868	6.914788219	8.269840161	7.689934987	7.68284552	7.966588709
MDM139	miR-2476	7.046151407	6.787857378	6.98515451		6.491371577	7.075120477	7.065480973
CYG10	miR-2478	12.54972021	10.23633162	10.45660709	10.25793792	10.33416345	11.60598185	11.81678823
CNG45	miR-31	7.134074973		10.5377702	7.280777336			9.480820645
MDM115	miR-375	7.504659036	9.243698763	7.885970068	7.03590456	6.571454858	7.206367643	7.846833671
MDM89	miR-383		6.186959394
MDM117	miR-449a		6.296313152	6.436594743	6.294484012	6.236502507	6.192561753
MDM326	miR-661	7.18962685	7.038610868	7.885970068	7.673799573	7.185453823	7.47946772	7.252777753
MDM87	ssc-let-7c	8.723699195	9.204634978	8.567297936	7.412658894	7.774711919	8.306226003	8.36992745
CNG4	ssc-let-7d	10.70827274	7.967007887	8.620284251	9.875766014	9.88624105	10.11123867	11.06606678
CNG3	ssc-let-7e	9.743953696		8.00470606			8.220138509	10.31385989
miRBase2	ssc-let-7f	8.920082369	7.027139617	8.00470606			7.167805096	10.43867395
MDM4	ssc-let-7i	8.268132441	9.570420991	8.280341209	7.234173569	7.40551079	7.617811868	7.907853684
CNG2	ssc-miR-1							7.228176385
CNG52	ssc-miR-100	8.110221785		8.292884979				9.742731385
CNG25	ssc-miR-101a			7.068644962
MDM90	ssc-miR-103	9.68678995	11.13634161	10.50945211	9.864889374	10.12832266	10.31128224	10.62660972
MDM25	ssc-miR-106a	10.17685807	11.26132575	10.47452263	10.35379142	10.47991769	9.92724331	10.08144346
CNG32	ssc-miR-106b	8.849275714	8.141227192	8.18423154	8.994106237			9.22733763
MDM99	ssc-miR-107	8.670409503	9.50746232	9.431795499	8.646914969	9.063391501	8.747197034	8.077796729
MDM78	ssc-miR-122		7.038610868	7.414985939
MDM124	ssc-miR-1222	8.079567553		6.063819188	7.234173569	7.645813984	8.614173222	8.455996305
MDM69	ssc-miR-1224	6.80870932	7.189391962	7.181984775	7.673799573			7.161526587
CNG60	ssc-miR-125a					7.047572336		9.587232261
MDM14	ssc-miR-125b	11.07177397	12.04412355	11.30615549	10.11116823	10.51922519	11.63072125	12.03869654
CYG13	ssc-miR-126-3p	11.47108359	9.164987713	7.871788318	9.890161965	7.047572336	11.06943207	11.41774463
MDM71	ssc-miR-1271		7.741925522	8.003886357	7.234173569	7.000825831	6.383013487
CNG78	ssc-miR-1274	10.29175717	8.267248545	9.02107169	8.017158923	9.898788074	10.22619312	10.63533375
MDM12	ssc-miR-128		7.189391962	7.181984775			6.982223783
CNG84	ssc-miR-129	7.895610565	7.15705321		8.156275706		9.607205908	9.328900167
MDM101	ssc-miR-1296						7.248092844
CNG105	ssc-miR-1306-3p		7.334196183
CNG80	ssc-miR-1307					7.135458956
MDM24	ssc-miR-130a	8.670409503	9.615914146	8.716284949	7.856197545	7.815472071	8.898251503	9.197544651
CNG43	ssc-miR-130b	7.134074973	7.683139101	8.394091907			7.319027541	9.131363929
MDM32	ssc-miR-133a	7.257346759	7.688866134	7.243185294			7.47946772	7.783362635
CNG63	ssc-miR-139-5p			7.286036536
MDM5	ssc-miR-140*	9.190839891	9.744427916	9.756422968	9.394813242	9.565023246	9.809074751	10.08832337
CNG70	ssc-miR-141			7.64747648				8.39857174
CNG18	ssc-miR-142	9.702559242	7.727101312	8.06698423	9.192521686			9.186496925
MDM3	ssc-miR-143	11.74916312	12.63661165	12.7833323	11.74226253	12.10609642	12.53731067	12.27756892
MDM83	ssc-miR-145	11.63747233	12.03854408	12.06245726	10.36962439	11.14428127	12.05831022	11.79504402
MDM88	ssc-miR-146b	7.322576885	7.577234297		7.79021714	7.505829247	7.47946772	7.50105724
MDM13	ssc-miR-148a	8.467262417	10.17822092	8.894161778	8.236516005	8.141278314	8.389331299	8.824673436
CNG48	ssc-miR-148b		7.389103886			7.514396139
CYG7	ssc-miR-151-5p	10.08032911	7.967007887	8.292884979	7.115311084		9.925802617	9.607607731
CNG12	ssc-miR-152	7.410395948	7.851822608	8.292884979	7.430633592	7.047572336	9.637704504	9.469736722
MDM137	ssc-miR-153						6.443998443
miRBase22	ssc-miR-15a		8.205577205	8.06698423				9.42453351
miRBase23	ssc-miR-15b	10.81168858	9.781657889	8.239555179	11.01992364	9.977398906	10.1435075	10.3864969
CNG15	ssc-miR-16	13.40506617	11.328165	12.5542253	12.99424979	13.22069424	12.64725502	13.378104
miRBase24	ssc-miR-16	12.95476355	11.7034097	12.76231261	12.91353696	12.63857987	13.0885461	14.18395506
CNG55	ssc-miR-17	10.18990619	8.954210724	8.816177154	10.33923568	10.1221416	9.682280715	9.545600741
MDM44	ssc-miR-18			6.98515451			7.405750859
miRBase27	ssc-miR-181a			7.64747648				7.014018659
MDM10	ssc-miR-181b	7.615925553		7.667480761	6.653248017	7.000825831
MDM81	ssc-miR-181d	7.18962685
CNG85	ssc-miR-184						7.086506851
MDM134	ssc-miR-185	8.528179306	7.983511513	7.118649088	9.179282406	8.972640634	8.468089631	8.278646798
CNG11	ssc-miR-191	12.50989595	9.874764157	10.91057641	11.76452528	11.20381937	11.62135142	11.49099118
CYG14	ssc-miR-192	12.22343022	11.85347997	13.13752605	11.78281662	11.09741484	10.67208623	12.32977205
MDM9	ssc-miR-194	10.79734509	13.09744806	12.75009135	9.555200363	9.786080928	6.674783626	7.065480973
CNG57	ssc-miR-195	11.11947469	9.864710029	10.67619597	10.29915854	10.74353716	10.95279543	11.10606734
MDM76	ssc-miR-196					5.291348367	6.884695614
CNG6	ssc-mir-199a-3p	9.647786185		8.394091907	7.916645671		10.02149155	11.74934771
CNG83	ssc-mir-199a-5p					7.135458956		9.265460744
miRBase32	ssc-miR-199b*	9.92766069	7.027139617	8.394091907			9.860997886	10.98257824
CNG74	ssc-mir-199b-3p	8.800086297	8.267248545	8.292884979			9.667573946	10.44435675
MDM28	ssc-miR-19a	7.18962685	8.268865312	7.619978412	7.52209202	7.689934987	7.47946772	7.252777753
CNG53	ssc-miR-19b	9.806253867	9.670655221	8.06698423	7.280777336	7.135458956	9.974438456	10.32622252
miRBase34	ssc-miR-1a						7.000959006
CYG11	ssc-miR-20	10.03832939	9.063413912	8.239555179	10.09049081	7.218831088	9.76837711	9.742731385
MDM2	ssc-miR-21	9.435847132	10.59844372	9.310825554	8.861366433	9.080887392	8.898251503	9.247341833
miRBase38	ssc-miR-210		7.093386573
MDM38	ssc-miR-214	9.300911775	9.102154465	9.126219745	9.106023564	9.063391501	10.36469175	10.41284553
MDM1	ssc-miR-215	11.31993657	13.60007199	12.4826001	9.699651496	10.02183322	7.119915263	7.907853684
MDM98	ssc-miR-217				7.104382045			7.422230229
MDM84	ssc-miR-218	7.720105517	7.891273759	7.359588073
miRBase43	ssc-miR-221			7.286036536
CNG30	ssc-miR-222			7.64747648				7.124619397
CNG31	ssc-mir-22-3p	11.50620316	7.929586165	10.37139426	10.10363577	9.317289125	9.911823832	10.66484481
MDM95	ssc-miR-224			7.243185294
miRBase45	ssc-miR-23a	11.43103248	9.904513917	8.70181739	10.25793792	10.14479951	11.57868479	12.46598065
CYG12	ssc-miR-23b		7.851822608	7.564711299		7.445566282	7.521728025	9.724183208
miRBase46	ssc-miR-24	12.30769041	10.36323023	10.59259225	10.82897895	10.36344469	11.88281565	12.27019181
CYG2	ssc-miR-24-3p	11.54048831	7.851822608	10.57159496	10.34908363	10.29417513	11.68490519	13.06945736
CNG5	ssc-miR-25		7.851822608	7.181002556				9.173761572
MDM7	ssc-miR-26a	11.87985403	13.01602729	12.39181127	11.4755395	11.51242143	12.35375472	12.59806062
MDM11	ssc-miR-27a	9.265134395	10.0731817	9.647218925	8.396254712	8.77240568	9.629085149	9.792387792
CNG27	ssc-miR-27b	10.19946778	8.638961187	8.442202442	7.430633592		10.31388751	11.52894396
miRBase49	ssc-miR-28		7.027139617
MDM18	ssc-miR-28-3p		7.577234297	7.359588073				7.717258567
CYG16	ssc-miR-28-5p			7.286036536
MDM20	ssc-miR-296				6.653248017	7.000825831	5.363086491	5.643521017
MDM26	ssc-miR-29b	5.692440537	7.457487169
MDM8	ssc-miR-29c		7.577234297	7.520633699
MDM6	ssc-miR-30a		9.16449933	8.311625266		7.243095042	7.973425262	8.278646798
miRBase53	ssc-miR-30b	9.856951945	9.115087813	8.239555179		8.904124572	8.297790535	10.61027195
CNG69	ssc-miR-30b-5p	9.92766069	9.587556852	8.06698423	7.567354414	7.762516068	9.87467367	10.46686697
MDM21	ssc-miR-30c	10.44227203	11.94322478	10.80212317	10.0132171	10.59477268	10.37514107	10.44001398
CNG28	ssc-mir-30e-5p	8.110221785			7.025784007
MDM58	ssc-miR-32	5.918698266			6.568030574
CNG8	ssc-miR-320	9.807816563	8.638961187	8.18423154	9.890161965	9.816539813	10.12207519	10.40991968
MDM52	ssc-miR-323			6.98515451	7.355177449			7.252777753
CNG39	ssc-miR-330		8.003517098	7.181002556
MDM138	ssc-miR-331-5p	7.046151407	7.891273759	7.619978412	7.412658894	7.689934987	7.86351297	7.422230229
MDM73	ssc-miR-339	7.910103911	7.983511513	8.077804533	7.856197545	6.93509075	7.745365372	6.857641115
CNG34	ssc-miR-340			7.286036536
CNG59	ssc-miR-342	8.920082369		8.533943179	9.969670123			9.647518288
MDM172	ssc-miR-34a	6.445685007	5.722660106	5.55805555	4.517146675	5.105926536	5.784468268	5.795581983
CNG95	ssc-miR-34c			7.564711299
CNG82	ssc-miR-361-5p			7.477243042	7.430633592	7.298079538
MDM23	ssc-miR-374a		7.189391962
MDM17	ssc-miR-374b			7.118649088
MDM56	ssc-miR-376c		7.038610868	7.571054107
CYG5	ssc-miR-378		7.277308402
MDM257	ssc-miR-379	6.723104463			7.104382045
MDM49	ssc-miR-381	7.322576885
MDM86	ssc-miR-421			6.688073742
CNG7	ssc-miR-423-5p		8.141227192	8.239555179
CNG81	ssc-miR-425-3p							9.317359452
CNG50	ssc-miR-425-5p	8.416155723	7.727101312	8.292884979				8.327288932
MDM37	ssc-miR-4331	6.137944544			7.104382045	6.571454858
MDM60	ssc-miR-4332	11.87985403	10.21819212	9.446234743	12.84400026	13.00492897	10.08819231	10.28684316
MDM100	ssc-miR-4336	7.76977571	8.729648097	7.926272011	7.355177449	7.645813984	7.617811868	7.339571485
MDM108	ssc-miR-4339	6.346322124	7.038610868		6.891209242	7.60046331	7.248092844	6.964297698
CNG123	ssc-miR-450a			7.384551664
MDM97	ssc-miR-450b	5.918698266
CNG42	ssc-miR-451			7.871788318		7.047572336		7.124619397
CNG109	ssc-miR-455		7.493455222
MDM94	ssc-miR-484	6.891004642	7.938072839	8.182426517	8.058026267	7.815472071	7.163652996	7.717258567
MDM398	ssc-miR-485-3p	7.18962685	7.688866134
CNG122	ssc-miR-485-5p						7.000959006
MDM113	ssc-miR-486	7.11927634	7.328593519	7.302353185		7.125920188	7.163652996	7.339571485
MDM55	ssc-miR-490	5.464343588	5.722660106
MDM75	ssc-miR-499				7.104382045
MDM92	ssc-miR-500	7.11927634		7.243185294
miRBase59	ssc-miR-503				7.280777336
CNG104	ssc-miR-542-3p			7.800646042
MDM64	ssc-miR-628			7.468638649
MDM67	ssc-miR-652		7.038610868		7.412658894
MDM389	ssc-miR-664-3p	7.615925553	7.038610868		7.03590456	7.298929712	7.805537099	6.745204363
MDM30	ssc-miR-708		4.807711465
CYG6	ssc-miR-744			7.181002556
MDM41	ssc-miR-9-2			5.155616613
CNG16	ssc-miR-92a	9.904473074	7.543113636	7.939719439				9.566566059
MDM22	ssc-miR-92b	6.723104463	6.697116636		6.197608962	6.72415766		7.648321986
CNG24	ssc-miR-93	9.501040813	7.218308555	7.286036536
MDM155	ssc-miR-95	6.445685007	7.189391962
miRBase60	ssc-miR-99b							9.458567383
